# Supplementary material for: Rare diseases load through the study of a regional population
Source: PLoS Genet. 2025 Oct 16;21(10):e1011876. doi: 10.1371/journal.pgen.1011876 (PMC12530595; doi:10.1371/journal.pgen.1011876)
Supplement: S1 Table — (XLSX) [file pgen.1011876.s001.xlsx]

## Sheet: Sheet 1
				Quebec province					Urban Quebec regions				Saguenay-Lac-Saint-Jean
ClinVar ID	Gene	Position GRCh38	Data type	RFD	Count	Proportion of sharing at the variant location	CR	Status	Count	Proportion of sharing at the variant location	CR	Status	Count	Proportion of sharing at the variant location	CR	Status	Variant status	CR reported	CR cumulated	Reference	Disease associated with the cumulated carrier rate
208402	PTGIS	chr20:49524089:C:T	Imputed	0.45	139	0.472	1/180	NF	75	0.306	1/286	NF	64	0.741	1/56	F	Known	NA	NA	Ambalavanan, 2016
4443	CTNS	chr17:3655305:G:A	WGS	0.94	6	1	1/309	NF	1	0	1/1538	NF	5	1	1/63	F	Known	1/39	1/56	Bchetnia, 2021*	Ocular cystinosis|Juvenile nephropathic cystinosis|Inborn genetic diseases|not provided|Nephropathic cystinosis|Cystinosis
3685	LDLR	chr19:11102732:T:G	Imputed	1	24	0.834	1/1044	NF	5	1	1/4294	NF	19	0.784	1/189	F	Known	1/120	1/164	Bchetnia, 2021*	Cardiovascular phenotype|Hypercholesterolemia, familial, 1|Homozygous familial hypercholesterolemia|not provided|Familial hypercholesterolemia
38799	CFTR	chr7:117531115:G:T	Imputed	0.87	96	0.944	1/261	NF	45	0.895	1/477	NF	51	0.986	1/70	F	Known	1/15	1/16	Bchetnia, 2021*	Hereditary pancreatitis|Cystic fibrosis|not provided|CFTR-related disorder|Congenital bilateral aplasia of vas deferens from CFTR mutation|Bronchiectasis with or without elevated sweat chloride 1
2771	GNPTAB	chr12:101753469:TGA:T	Imputed	0.8	100	0.56	1/251	NF	38	0.236	1/565	NF	62	0.875	1/58	F	Known	1/39	1/58	Bchetnia, 2021*	GNPTAB-related disorder|Inborn genetic diseases|not provided|Mucolipidosis type II|Pseudo-Hurler polydystrophy
1527	LPL	chr8:19954279:C:T	Imputed	0.96	103	0.881	1/243	NF	33	0.889	1/651	NF	70	0.888	1/51	F	Known	1/40	1/45	Bchetnia, 2021*	LPL-related disorder|Cardiovascular phenotype|Hyperlipidemia, familial combined, LPL related|Hyperlipoproteinemia, type I|not provided
3110	LRPPRC	chr2:43974244:G:A	Imputed	0.97	122	0.953	1/205	NF	30	0.986	1/716	NF	92	0.944	1/39	F	Known	1/26	NA	Bchetnia, 2021*
1664	CYP27B1	chr12:57766130:AC:A	Imputed	0.98	209	0.922	1/120	F	84	0.852	1/256	NF	125	0.973	1/29	F	Known	1/29	1/29	Bchetnia, 2021*	not provided|Vitamin D-dependent rickets, type 1A
436730	SLC12A6	chr15:34240659:AC:A	Imputed	0.99	218	0.784	1/115	F	54	0.397	1/398	NF	164	0.94	1/22	F	Known	1/23	NA	Bchetnia, 2021*
5512	SACS	chr13:23335031:TA:T	Imputed	0.98	318	0.368	1/79	NF	133	0.187	1/163	NF	185	0.547	1/20	F	Known	1/22	1/20	Bchetnia, 2021*	Spastic paraplegia|not provided|Hereditary spastic paraplegia|Charlevoix-Saguenay spastic ataxia
11870	FAH	chr15:80180230:G:A	Imputed	0.88	232	0.908	1/108	F	38	0.728	1/565	NF	194	0.948	1/18	F	Known	1/20	1/19	Bchetnia, 2021*	Tyrosinemia type I|FAH-related disorder|not provided
1539	LPL	chr8:19955894:G:A	Imputed	0.91	14	0.821	1/1790	NF	12	0.8	1/1789	NF	2	1	1/1794	NF	Known	1/40	1/45	Bchetnia, 2021*	Cardiovascular phenotype|Hyperlipoproteinemia, type I|Hyperlipidemia, familial combined, LPL related|not provided
1522	LPL	chr8:19954222:G:A	Imputed	0.82	46	0.418	1/545	NF	38	0.538	1/565	NF	8	0.75	1/449	NF	Known	1/40	1/45	Bchetnia, 2021*	LPL-related disorder|Cardiovascular phenotype|Hyperlipidemia, familial combined, LPL related|Hyperlipoproteinemia, type I|not provided
7111	CFTR	chr7:117548795:C:A	Imputed	0.28	26	0.843	1/964	NF	12	1	1/1789	NF	14	0.756	1/256	NF	Known	1/15	1/16	Bchetnia, 2021*	ivacaftor response - Efficacy|CFTR-related disorder|Cystic fibrosis|Congenital bilateral aplasia of vas deferens from CFTR mutation|Bronchiectasis with or without elevated sweat chloride 1|Hereditary pancreatitis|not provided
7105	CFTR	chr7:117559590:ATCT:A	Imputed	0.21	848	0.052	1/30	NF	718	0.044	1/30	NF	130	0.275	1/28	NF	Known	1/15	1/16	Bchetnia, 2021*	ivacaftor / tezacaftor response - Efficacy|Recurrent pancreatitis|Obstructive azoospermia|Duodenal stenosis|CFTR-related disorder|Hereditary pancreatitis|Cystic fibrosis|Bronchiectasis with or without elevated sweat chloride 1, modifier of|ivacaftor / lumacaftor response - Efficacy|See cases|Congenital bilateral aplasia of vas deferens from CFTR mutation|Bronchiectasis with or without elevated sw…
197861	FRAS1	chr4:78252452:C:T	Imputed	0.98	117	0.604	1/214	NF	91	0.572	1/236	NF	26	0.754	1/138	F	Known	NA	1/133	Boissel, 2018	Fraser syndrome 1|not provided|FRAS1-related disorder
50932	FLG	chr1:152307547:G:A	Imputed	0.44	436	0.243	1/59	NF	336	0.288	1/65	NF	100	0.506	1/37	F	Known	NA	1/10	Brown, 2011	FLG-related disorder|Dermatitis, atopic, 2|Ichthyosis vulgaris|Dermatitis, atopic|not provided
2587	NHLRC1	chr6:18122402:G:C	Imputed	0.88	34	0.659	1/737	NF	9	0.194	1/2386	NF	25	0.917	1/144	F	Known	NA	NA	Chan, 2003
162627	SGO1	chr3:20183961:T:C	Imputed	0.95	207	0.925	1/122	F	136	0.912	1/159	F	71	0.954	1/51	F	Known	NA	NA	Chetaille, 2014
13165	PRPH2	chr6:42721781:A:G	Imputed	1	54	0.848	1/464	NF	31	0.887	1/693	NF	23	0.787	1/156	F	Known	NA	NA	Coussa, 2015
228285	OTOGL	chr12:80238872:CTA:C	Imputed	0.98	108	0.802	1/232	NF	61	0.679	1/352	NF	47	0.977	1/76	F	Known	NA	1/74	Cruz Marino, 2022	Rare genetic deafness|not provided|Autosomal recessive nonsyndromic hearing loss 84B
505170	OTOG	chr11:17634152:C:CA	Imputed	1	109	0.929	1/230	NF	34	0.873	1/632	NF	75	0.948	1/48	F	Known	NA	1/43	Cruz Marino, 2022	OTOG-related disorder|Rare genetic deafness|Autosomal recessive nonsyndromic hearing loss 18B|not provided
449049	LAMA3	chr18:23939301:C:T	Imputed	1	56	0.864	1/448	NF	16	0.867	1/1342	NF	40	0.857	1/90	F	Known	1/71	1/86	Cruz Marino, 2023*	Laryngo-onycho-cutaneous syndrome|Junctional epidermolysis bullosa gravis of Herlitz|Junctional epidermolysis bullosa, non-Herlitz type|LAMA3-related disorder|not provided
503895	PLPBP	chr8:37772802:GCAGA:G	Imputed	1	67	0.662	1/374	NF	26	0.35	1/826	NF	41	0.904	1/88	F	Known	1/71	NA	Cruz Marino, 2023*
555443	PEX6	chr6:42978335:AAGCGCCAGTCCGTC:A	Imputed	0.96	70	0.58	1/358	NF	25	0.233	1/859	NF	45	0.875	1/80	F	Known	1/55	1/79	Cruz Marino, 2023*	Peroxisome biogenesis disorder|Heimler syndrome 2|Peroxisome biogenesis disorder 4A (Zellweger)|Peroxisome biogenesis disorder 4B
1691271	MAN1B1	chr9:137101493:G:T	Imputed	0.96	74	0.615	1/339	NF	25	0.362	1/859	NF	49	0.769	1/73	F	Known	1/62	NA	Cruz Marino, 2023*
14349	MPI	chr15:74897050:G:A	Imputed	1	60	0.961	1/418	NF	10	1	1/2147	NF	50	0.953	1/72	F	Known	1/71	NA	Cruz Marino, 2023*
222662	JUP	chr17:41767386:T:C	Imputed	0.96	81	0.769	1/309	NF	29	0.631	1/740	NF	52	0.843	1/69	F	Known	1/52	NA	Cruz Marino, 2023*
2365	HJV	chr1:146018399:C:A	Imputed	0.82	78	0.643	1/321	NF	23	0.355	1/934	NF	55	0.932	1/65	F	Known	1/70	NA	Cruz Marino, 2023*
1691272	TTI2	chr8:33503913:T:A	Imputed	1	106	0.494	1/236	NF	46	0.186	1/467	NF	60	0.937	1/60	F	Known	1/45	NA	Cruz Marino, 2023*
50608	TTC7A	chr2:46994512:CAAGT:C	Imputed	0.98	131	0.899	1/191	F	67	0.911	1/320	NF	64	0.886	1/56	F	Known	1/49	NA	Cruz Marino, 2023*
68218	AIRE	chr21:44297705:C:T	Imputed	0.99	133	0.723	1/188	F	42	0.463	1/511	NF	91	0.869	1/39	F	Known	1/39	NA	Cruz Marino, 2023*
660098	INVS	chr9:100246788:G:A	Imputed	0.99	130	0.752	1/193	F	27	0.277	1/795	NF	103	0.926	1/35	F	Known	1/33	1/35	Cruz Marino, 2023*	Infantile nephronophthisis|Nephronophthisis
44131	PDZD7	chr10:101009290:ATCT:A	Imputed	0.99	210	0.682	1/120	F	72	0.381	1/298	NF	138	0.967	1/26	F	Known	1/32	NA	Cruz Marino, 2023*
1074293	CAPN15	chr16:549467:C:T	Imputed	1	50	0.026	1/511	NF	34	0.025	1/632	NF	16	0.075	1/239	NF	Known	1/124	1/225	Cruz Marino, 2023*	not provided|Oculogastrointestinal-neurodevelopmental syndrome
570379	CLCN1	chr7:143332769:T:C	Imputed	0.98	54	0.606	1/464	NF	18	0.171	1/1193	NF	36	0.884	1/100	F	Known	NA	1/98	Dupré, 2009	Congenital myotonia, autosomal recessive form|Congenital myotonia, autosomal dominant form|not provided
44121	PDZD7	chr10:101010781:CT:C	Imputed	0.78	107	0.341	1/234	NF	86	0.306	1/250	NF	21	0.995	1/171	F	Known	NA	NA	Ebermann, 2010
2326	SYNE1	chr6:152321898:T:C	Imputed	1	123	0.882	1/207	NF	110	0.912	1/199	F	13	0.59	1/276	NF	Known	NA	1/157	Haj Salem, 2021	Autosomal recessive ataxia, Beauce type|not provided|Emery-Dreifuss muscular dystrophy 4, autosomal dominant
5360	NPHS2	chr1:179561327:C:T	Imputed	0.78	101	0.456	1/248	NF	81	0.419	1/265	NF	20	0.649	1/179	F	Known	NA	1/124	Kitzler, 2018	Nephrotic range proteinuria|Steroid-resistant nephrotic syndrome|NPHS2-related disorder|Nephrotic syndrome, type 2|not provided|Nephrotic syndrome|Chronic kidney disease
1262	RNASEH2B	chr13:50945445:G:A	Imputed	0.52	201	0.302	1/126	NF	183	0.27	1/119	NF	18	0.772	1/199	F	Known	NA	NA	La Piana, 2014
5992	SLC25A15	chr13:40807393:TTTC:T	Imputed	0.98	177	0.849	1/142	F	158	0.83	1/136	F	19	1	1/189	F	Known	NA	NA	Laberge, 2005*
17675	BRCA1	chr17:43082434:G:A	Imputed	1	15	1	1/1671	NF	14	1	1/1534	NF	1	0	1/3589	NF	Known	NA	NA	Laberge, 2005*
5166	WNK1	chr12:868772:C:T	WGS	0.96	4	0.167	1/463	NF	3	0	1/513	NF	1	0	1/314	NF	Known	NA	NA	Laberge, 2005*
586	PAH	chr12:102917130:T:C	Imputed	0.82	16	0.956	1/1566	NF	14	0.939	1/1534	NF	2	1	1/1794	NF	Known	NA	1/103	Laberge, 2005*	Hyperphenylalaninemia|not provided|Phenylketonuria
9328	BRCA2	chr13:32371000:AAG:A	Imputed	0.82	18	0.471	1/1392	NF	13	0.385	1/1652	NF	5	0.6	1/718	NF	Known	NA	1/513	Laberge, 2005*	Hereditary breast ovarian cancer syndrome|not provided|Breast and/or ovarian cancer|Malignant tumor of breast|Hereditary cancer-predisposing syndrome|Breast-ovarian cancer, familial, susceptibility to, 2|Familial cancer of breast
21439	CTNS	chr17:3656498:T:C	Imputed	0.81	13	0.192	1/1928	NF	6	0.067	1/3579	NF	7	0.429	1/513	NF	Known	1/39	1/56	Laberge, 2005*	not provided|Inborn genetic diseases|Ocular cystinosis|Juvenile nephropathic cystinosis|Cystinosis|Nephropathic cystinosis
7190	CFTR	chr7:117535285:T:G	Imputed	0.91	138	0.419	1/182	NF	124	0.417	1/173	NF	14	0.591	1/256	NF	Known	1/15	1/16	Laberge, 2005*	CFTR-related disorder|Cystic fibrosis|Congenital bilateral aplasia of vas deferens from CFTR mutation|Hereditary pancreatitis|Bronchiectasis with or without elevated sweat chloride 1|not provided|ivacaftor response - Efficacy
3938	HEXA	chr15:72350517:C:T	Imputed	0.82	22	1	1/1139	NF	7	1	1/3067	NF	15	1	1/239	NF	Known	NA	1/240	Laberge, 2005*	HEXA-related disorder|Tay-Sachs disease
1273	DOK7	chr4:3493106:A:AGCCT	Imputed	0.68	265	0.499	1/95	NF	92	0.176	1/233	NF	173	0.773	1/21	F	Known	NA	1/21	Müller, 2007; Srour, 2010	Fetal akinesia deformation sequence 3|Congenital myasthenic syndrome 10|DOK7-related disorder|Inborn genetic diseases|See cases|Congenital myasthenic syndrome|Abnormality of the musculature|not provided|Fetal akinesia deformation sequence 1
11867	FAH	chr15:80181069:G:T	Imputed	1	13	1	1/1928	NF	13	1	1/1652	NF	0	0	NA	NF	Known	NA	1/19	Scriver, 2001*	not provided|Tyrosinemia type I
5544	GJB6	chr13:20223450:C:T	Imputed	1	9	0.536	1/2785	NF	9	0.536	1/2386	NF	0	0	NA	NF	Known	NA	NA	Scriver, 2001*
605	PAH	chr12:102912842:G:C	Imputed	0.65	7	0.267	1/3580	NF	7	0.267	1/3067	NF	0	0	NA	NF	Known	NA	1/103	Scriver, 2001*	PAH-related disorder|Inborn genetic diseases|Phenylketonuria|not provided
11865	FAH	chr15:80153101:A:T	Imputed	1	6	0.4	1/4177	NF	6	0.4	1/3579	NF	0	0	NA	NF	Known	NA	1/19	Scriver, 2001*	Tyrosinemia type I
615	PAH	chr12:102844356:A:G	WGS	0.65	1	0	1/1852	NF	1	0	1/1538	NF	0	0	NA	NF	Known	NA	1/103	Scriver, 2001*	Phenylketonuria|not provided
613	PAH	chr12:102851703:A:C	Imputed	0.65	26	0.769	1/1044	NF	23	0.814	1/1022	NF	3	0.333	1/1196	NF	Known	NA	1/103	Scriver, 2001*	Phenylketonuria|not provided
38494	CFTR	chr7:117534366:G:T	Imputed	1	44	0.928	1/570	NF	37	0.921	1/580	NF	7	0.952	1/513	NF	Known	NA	1/16	Scriver, 2001*	Cystic fibrosis|Congenital bilateral aplasia of vas deferens from CFTR mutation|CFTR-related disorder|Bronchiectasis with or without elevated sweat chloride 1|not specified|not provided
217607	CC2D2A	chr4:15599699:A:T	Imputed	0.95	201	0.391	1/125	NF	92	0.157	1/233	NF	109	0.889	1/33	F	Known	NA	NA	Srour, 2012
16932	CNGA1	chr4:47937535:G:A	Imputed	0.48	217	0.841	1/119	F	78	0.684	1/275	NF	139	0.933	1/27	F	New	NA	1/26	NA	Retinitis pigmentosa|Cone-rod dystrophy|Macular dystrophy|not provided|See cases|Retinitis pigmentosa 49|Retinal dystrophy
3013954	DNAH9	chr17:11636730:CT:C	Imputed	0.98	54	0.651	1/464	NF	20	0.309	1/1074	NF	34	0.85	1/106	F	New	NA	1/106	NA	DNAH9-related disorder|not provided
253162	MOCOS	chr18:36260092:C:T	Imputed	0.96	57	0.48	1/456	NF	24	0.545	1/895	NF	33	0.649	1/116	F	New	NA	1/109	NA	Xanthinuria type II|Autism spectrum disorder
1946278	PKHD1	chr6:51906230:G:A	Imputed	0.97	129	0.425	1/194	NF	107	0.385	1/201	NF	22	0.667	1/163	F	New	NA	1/120	NA	Autosomal recessive polycystic kidney disease
99570	TYR	chr11:89178520:TG:T	Imputed	1	63	0.947	1/411	NF	41	0.937	1/551	NF	22	1	1/163	F	New	NA	1/129	NA	not provided|Tyrosinase-negative oculocutaneous albinism|SKIN/HAIR/EYE PIGMENTATION 3, LIGHT/DARK SKIN
665979	DYNC2I2	chr9:128634284:CAG:C	Imputed	1	183	0.448	1/137	NF	158	0.402	1/136	NF	25	0.793	1/144	F	New	NA	1/139	NA	Short-rib thoracic dysplasia 11 with or without polydactyly
2506156	KCNJ1	chr11:128839772:C:T	Imputed	0.91	36	0.797	1/696	NF	13	0.545	1/1652	NF	23	0.949	1/156	F	New	NA	1/150	NA	Bartter syndrome
142851	CHEK2	chr22:28734474:TG:T	Imputed	0.96	29	0.8	1/864	NF	10	0.467	1/2147	NF	19	1	1/189	F	New	NA	1/150	NA	Hereditary breast ovarian cancer syndrome|Hereditary cancer-predisposing syndrome|Breast and/or ovarian cancer|not provided|Familial cancer of breast
60546	GMPPB	chr3:49723648:C:G	Imputed	0.59	47	0.608	1/533	NF	29	0.433	1/740	NF	18	0.98	1/199	F	New	NA	1/157	NA	Muscular dystrophy|not provided|Muscular dystrophy-dystroglycanopathy (congenital with intellectual disability), type B14|Autosomal recessive limb-girdle muscular dystrophy type 2T|Muscular dystrophy-dystroglycanopathy (congenital with brain and eye anomalies), type A14|GMPPB-related disorder|Inborn genetic diseases
185537	RAD50	chr5:132642203:CG:C	Imputed	0.91	27	0.84	1/928	NF	6	0.467	1/3579	NF	21	1	1/171	F	New	NA	1/164	NA	Hereditary cancer-predisposing syndrome
56460	NPHS1	chr19:35844317:A:G	Imputed	0.82	38	0.811	1/660	NF	19	0.83	1/1130	NF	19	0.801	1/189	F	New	NA	1/164	NA	not provided|Infantile Nephrotic syndrome|Finnish congenital nephrotic syndrome
16792	ERCC2	chr19:45352235:G:A	Imputed	0.82	24	0.991	1/1044	NF	3	1	1/7157	NF	21	0.988	1/171	F	New	NA	1/171	NA	not provided|Cerebrooculofacioskeletal syndrome 2|Trichothiodystrophy 1, photosensitive|Xeroderma pigmentosum, group D|Hypotrichosis simplex|ERCC2-related disorder|Trichothiodystrophy
242518	SLC45A2	chr5:33984319:CG:C	Imputed	0.97	77	0.502	1/325	NF	56	0.422	1/383	NF	21	0.8	1/171	F	New	NA	1/171	NA	Oculocutaneous albinism type 4|not provided|SKIN/HAIR/EYE PIGMENTATION 5, BLACK/NONBLACK HAIR
1456959	PKLR	chr1:155294260:C:T	Imputed	1	97	0.408	1/258	NF	78	0.346	1/275	NF	19	0.702	1/189	F	New	NA	1/189	NA	not provided|PKLR-related disorder
4819	SLC26A4	chr7:107683538:G:A	Imputed	0.69	52	0.401	1/482	NF	25	0.313	1/859	NF	27	0.769	1/133	F	New	NA	1/85	NA	SLC26A4-related disorder|Rare genetic deafness|Autosomal recessive nonsyndromic hearing loss 4|Pendred syndrome|not provided
2298	PYGM	chr11:64759751:G:A	Imputed	0.2	151	0.394	1/166	NF	109	0.455	1/197	NF	42	0.692	1/85	F	New	NA	1/86	NA	Muscular atrophy|Inborn genetic diseases|See cases|Tip-toe gait|Glycogen storage disease, type V|not provided
192320	PKD1	chr16:2099955:G:A	Imputed	0.41	86	0.653	1/291	NF	47	0.564	1/457	NF	39	0.771	1/92	F	New	NA	1/90	NA	Autosomal dominant polycystic kidney disease|not provided|Polycystic kidney disease, adult type
2580630	ENPP1	chr6:131852201:T:C	WGS	1	7	1	1/309	NF	1	0	1/1538	NF	6	1	1/52	F	New	NA	NA	NA
800812	ACY1	chr3:51986652:A:AG	Imputed	0.65	58	0.89	1/448	NF	40	0.843	1/565	NF	18	1	1/199	F	New	NA	NA	NA
372716	NDUFV1	chr11:67611982:A:C	Imputed	1	52	0.253	1/482	NF	34	0.193	1/632	NF	18	0.684	1/199	F	New	NA	NA	NA
2980542	RSPH3	chr6:158980773:C:A	Imputed	1	35	0.766	1/716	NF	17	0.816	1/1263	NF	18	0.712	1/199	F	New	NA	NA	NA
555599	CAPN3	chr15:42409996:G:A	Imputed	0.82	26	0.826	1/964	NF	8	0.429	1/2684	NF	18	1	1/199	F	New	NA	NA	NA
14208	RMRP	chr9:35657948:T:C	Imputed	0.65	125	0.31	1/200	NF	105	0.29	1/204	NF	20	0.544	1/179	F	New	NA	NA	NA
550627	ALMS1	chr2:73599501:T:TGTTA	Imputed	0.98	93	0.714	1/269	NF	72	0.686	1/298	NF	21	0.81	1/171	F	New	NA	NA	NA
375548	ASAH1	chr8:18064504:T:C	Imputed	1	95	0.53	1/267	NF	73	0.482	1/298	NF	22	0.745	1/163	F	New	NA	NA	NA
224814	DCAF6	chr1:168045209:G:A	Imputed	0.61	83	0.415	1/302	NF	61	0.304	1/352	NF	22	0.965	1/163	F	New	NA	NA	NA
1066422	CDK5RAP2	chr9:120460571:C:T	Imputed	0.96	100	0.7	1/251	NF	77	0.725	1/279	NF	23	0.628	1/156	F	New	NA	NA	NA
13620	PHKB	chr16:47596425:T:A	Imputed	0.78	30	0.736	1/835	NF	6	0.067	1/3579	NF	24	0.996	1/150	F	New	NA	NA	NA
437070	TSHB	chr1:115034182:CT:C	Imputed	0.87	40	0.731	1/627	NF	14	0.346	1/1534	NF	26	0.993	1/138	F	New	NA	NA	NA
101527	EIF2AK4	chr15:39967475:T:TG	Imputed	1	34	0.877	1/737	NF	8	0.571	1/2684	NF	26	0.991	1/138	F	New	NA	NA	NA
216118	CCDC40	chr17:80050085:C:T	Imputed	1	35	0.634	1/716	NF	7	1	1/3067	NF	28	0.673	1/128	F	New	NA	NA	NA
459956	ETFA	chr15:76286436:AAC:A	Imputed	0.97	96	0.553	1/261	NF	61	0.411	1/352	NF	35	0.877	1/103	F	New	NA	NA	NA
431414	DONSON	chr21:33582064:T:C	Imputed	0.88	51	0.729	1/491	NF	12	0.273	1/1789	NF	39	0.93	1/92	F	New	NA	NA	NA
418123	CEP290	chr12:88049400:CTTCT:C	Imputed	0.97	70	0.81	1/358	NF	30	0.574	1/716	NF	40	1	1/90	F	New	NA	NA	NA
21613	ASPM	chr1:197101058:TTC:T	Imputed	0.93	79	0.85	1/317	NF	32	0.694	1/671	NF	47	0.957	1/76	F	New	NA	NA	NA
620162	TRIOBP	chr22:37724489:C:T	Imputed	0.96	112	0.634	1/224	NF	64	0.485	1/336	NF	48	0.889	1/75	F	New	NA	NA	NA
3750	UROS	chr10:125815061:A:G	Imputed	0.82	84	0.492	1/298	NF	36	0.246	1/596	NF	48	0.815	1/75	F	New	NA	NA	NA
5862	RGS9	chr17:65197160:T:C	Imputed	0.82	112	0.786	1/224	NF	54	0.806	1/398	NF	58	0.771	1/62	F	New	NA	NA	NA
265788	TMEM107	chr17:8173444:G:A	Imputed	0.24	195	0.148	1/129	NF	125	0.055	1/172	NF	70	0.687	1/51	F	New	NA	NA	NA
2067774	CTU2	chr16:88713654:C:A	Imputed	0.92	194	0.415	1/129	NF	81	0.264	1/265	NF	113	0.56	1/32	F	New	NA	NA	NA
2037549	DNAH8	chr6:38894749:CGA:C	Imputed	0.98	224	0.893	1/115	F	55	0.823	1/390	NF	169	0.915	1/22	F	New	NA	NA	NA
3117894	LARS1	chr5:146130146:T:A	Imputed	0.98	124	0.811	1/202	NF	109	0.799	1/197	F	15	0.912	1/239	NF	New	NA	NA	NA
280718	FLG	chr1:152312668:G:A	Imputed	0.82	31	0.987	1/808	NF	26	0.982	1/826	NF	5	1	1/718	NF	NA	NA	1/10	NA	Ichthyosis vulgaris|Dermatitis, atopic, 2|not provided
225060	FLG	chr1:152308647:G:T	Imputed	0.65	30	0.98	1/835	NF	19	0.967	1/1130	NF	11	1	1/326	NF	NA	NA	1/10	NA	Inborn genetic diseases|Ichthyosis vulgaris|not provided
16319	FLG	chr1:152313385:G:A	WGS	0.49	111	0.081	1/17	NF	89	0.066	1/18	NF	22	0.26	1/14	NF	NA	NA	1/10	NA	not provided|FLG-related disorder|Ichthyosis vulgaris|Atopic eczema|Dermatitis, atopic, 2|Dermatitis, atopic, 2, susceptibility to|Eczematoid dermatitis
50931	FLG	chr1:152311183:AC:A	Imputed	0.29	18	0.552	1/1566	NF	18	0.552	1/1342	NF	0	0	NA	NF	NA	NA	1/10	NA	not provided|Ichthyosis vulgaris
265537	FLG	chr1:152311957:G:A	Imputed	0.47	21	0.59	1/1193	NF	19	0.614	1/1130	NF	2	0	1/1794	NF	NA	NA	1/10	NA	not provided|Ichthyosis vulgaris
7143	CFTR	chr7:117509123:G:A	Imputed	0.65	15	0.736	1/1671	NF	10	0.611	1/2147	NF	5	1	1/718	NF	NA	NA	1/16	NA	CFTR-related disorder|Congenital bilateral aplasia of vas deferens from CFTR mutation|Hereditary pancreatitis|Cystic fibrosis|Bronchiectasis with or without elevated sweat chloride 1|not provided
7108	CFTR	chr7:117530953:G:C	Imputed	1	7	1	1/3580	NF	7	1	1/3067	NF	0	0	NA	NF	NA	NA	1/16	NA	CFTR-related disorder|Cystic fibrosis|ivacaftor response - Efficacy|not specified|Congenital bilateral aplasia of vas deferens from CFTR mutation|Bronchiectasis with or without elevated sweat chloride 1|not provided|Hereditary pancreatitis
53259	CFTR	chr7:117559537:C:A	Imputed	0.82	13	1	1/1928	NF	12	1	1/1789	NF	1	0	1/3589	NF	NA	NA	1/16	NA	CFTR-related disorder|not provided|Cystic fibrosis|Bronchiectasis with or without elevated sweat chloride 1
7106	CFTR	chr7:117559586:TATC:T	Imputed	0.82	23	0.451	1/1090	NF	23	0.451	1/934	NF	0	0	NA	NF	NA	NA	1/16	NA	CFTR-related disorder|not specified|not provided|Congenital bilateral aplasia of vas deferens from CFTR mutation|Cystic fibrosis|Bronchiectasis with or without elevated sweat chloride 1|Hereditary pancreatitis
48688	CFTR	chr7:117530974:C:T	Imputed	0.65	12	1	1/2088	NF	0	0	NA	NF	12	1	1/299	NF	NA	NA	1/16	NA	Cystic fibrosis|CFTR-related disorder|Bronchiectasis with or without elevated sweat chloride 1|Congenital bilateral aplasia of vas deferens from CFTR mutation|not provided|ivacaftor response - Efficacy|Hereditary pancreatitis
851025	FAH	chr15:80168317:G:A	Imputed	0.82	11	0.8	1/2278	NF	10	0.778	1/2147	NF	1	0	1/3589	NF	NA	NA	1/19	NA	Tyrosinemia type I
212111	SACS	chr13:23354691:GGT:G	Imputed	0.82	3	1	1/8354	NF	3	1	1/7157	NF	0	0	NA	NF	NA	NA	1/20	NA	Charlevoix-Saguenay spastic ataxia
458265	SACS	chr13:23339132:C:T	Imputed	1	26	0.923	1/964	NF	23	0.909	1/934	NF	3	1	1/1196	NF	NA	NA	1/20	NA	Hereditary spastic paraplegia|Charlevoix-Saguenay spastic ataxia|Spastic paraplegia
5517	SACS	chr13:23338040:A:G	Imputed	0.91	10	0.889	1/2506	NF	10	0.889	1/2147	NF	0	0	NA	NF	NA	NA	1/20	NA	SACS-related disorder|Charlevoix-Saguenay spastic ataxia|Spastic paraplegia
449547	DOK7	chr4:3473637:G:T	Imputed	0.82	3	1	1/8354	NF	0	0	NA	NF	3	1	1/1196	NF	NA	NA	1/21	NA	Congenital myasthenic syndrome 10|Fetal akinesia deformation sequence 1|Fetal akinesia deformation sequence 3|DOK7-related disorder|not provided|Congenital myasthenic syndrome
813360	DOK7	chr4:3493273:TGCGGCCAGGGACTCAG:T	WGS	1	1	0	1/1852	NF	1	0	1/1538	NF	0	0	NA	NF	NA	NA	1/21	NA	Fetal akinesia deformation sequence 1|Congenital myasthenic syndrome 10|Fetal akinesia deformation sequence 3
866470	CNGA1	chr4:47936793:AC:A	Imputed	0.91	23	0.866	1/1090	NF	23	0.866	1/934	NF	0	0	NA	NF	NA	NA	1/26	NA	Retinal dystrophy
866760	CNGA1	chr4:47937224:G:A	Imputed	1	7	1	1/3580	NF	7	1	1/3067	NF	0	0	NA	NF	NA	NA	1/26	NA	Retinal dystrophy|not provided
1669	CYP27B1	chr12:57764147:C:T	Imputed	0.65	6	0.6	1/4177	NF	6	0.6	1/3579	NF	0	0	NA	NF	NA	NA	1/29	NA	Vitamin D-dependent rickets, type 1|Vitamin D-dependent rickets, type 1A|not provided
583	PAH	chr12:102894826:G:T	Imputed	0.82	5	1	1/5012	NF	4	1	1/5368	NF	1	0	1/3589	NF	NA	NA	1/103	NA	Hyperphenylalaninemia|PAH-related disorder|not provided|Inborn genetic diseases|Phenylketonuria
632	PAH	chr12:102852923:A:G	Imputed	0.44	79	0.209	1/317	NF	58	0.254	1/370	NF	21	0.384	1/171	NF	NA	NA	1/103	NA	Hyperphenylalaninemia|Phenylketonuria|Inborn genetic diseases|not provided
623	PAH	chr12:102843782:G:A	Imputed	1	7	0.476	1/3580	NF	7	0.476	1/3067	NF	0	0	NA	NF	NA	NA	1/103	NA	not provided|Phenylketonuria
102768	PAH	chr12:102855207:A:G	Imputed	0.82	11	0.655	1/2278	NF	10	0.622	1/2147	NF	1	0	1/3589	NF	NA	NA	1/103	NA	not provided|Phenylketonuria
589	PAH	chr12:102852815:G:A	Imputed	0.47	20	0.247	1/1253	NF	20	0.247	1/1074	NF	0	0	NA	NF	NA	NA	1/103	NA	PAH-related disorder|Inborn genetic diseases|not provided|Phenylketonuria
102773	PAH	chr12:102855189:C:A	WGS	1	1	0	1/1852	NF	1	0	1/1538	NF	0	0	NA	NF	NA	NA	1/103	NA	PAH-related disorder|Phenylketonuria|not provided
102667	PAH	chr12:102877469:T:A	Imputed	0.96	57	0.642	1/440	NF	55	0.644	1/390	NF	2	1	1/1794	NF	NA	NA	1/103	NA	PAH-related disorder|Phenylketonuria|See cases|not provided
2152159	PAH	chr12:102852830:A:G	Imputed	1	7	0.3	1/3580	NF	7	0.3	1/3067	NF	0	0	NA	NF	NA	NA	1/103	NA	Phenylketonuria
102468	PAH	chr12:102844389:C:A	Imputed	0.82	5	0	1/5012	NF	5	0	1/4294	NF	0	0	NA	NF	NA	NA	1/103	NA	Phenylketonuria|not provided
102897	PAH	chr12:102846938:G:T	Imputed	0.82	5	1	1/5012	NF	5	1	1/4294	NF	0	0	NA	NF	NA	NA	1/103	NA	Phenylketonuria|not provided
580	PAH	chr12:102852819:C:T	Imputed	0.82	33	0.915	1/759	NF	28	0.897	1/767	NF	5	1	1/718	NF	NA	NA	1/103	NA	Polymicrogyria, perisylvian, with cerebellar hypoplasia and arthrogryposis|Phenylketonuria|Inborn genetic diseases|not provided
2629058	DNAH9	chr17:11669261:G:A	Imputed	0.82	25	0.717	1/1002	NF	25	0.717	1/859	NF	0	0	NA	NF	NA	NA	1/106	NA	DNAH9-related disorder|not provided
253160	MOCOS	chr18:36213402:C:T	Imputed	0.65	16	0.21	1/1566	NF	16	0.21	1/1342	NF	0	0	NA	NF	NA	NA	1/109	NA	Xanthinuria type II
2103360	PKHD1	chr6:52056888:A:G	Imputed	1	5	0.167	1/5012	NF	5	0.167	1/4294	NF	0	0	NA	NF	NA	NA	1/120	NA	Autosomal recessive polycystic kidney disease
370457	PKHD1	chr6:51754815:CCT:C	Imputed	0.82	11	1	1/2278	NF	11	1	1/1952	NF	0	0	NA	NF	NA	NA	1/120	NA	Autosomal recessive polycystic kidney disease|Polycystic kidney disease 4
917672	PKHD1	chr6:52056701:G:A	Imputed	1	4	1	1/6265	NF	4	1	1/5368	NF	0	0	NA	NF	NA	NA	1/120	NA	Autosomal recessive polycystic kidney disease|Polycystic kidney disease 4
4115	PKHD1	chr6:51659714:A:C	Imputed	1	1	0	1/25061	NF	1	0	1/21472	NF	0	0	NA	NF	NA	NA	1/120	NA	Autosomal recessive polycystic kidney disease|Polycystic kidney disease 4|not provided
862704	PKHD1	chr6:51959948:C:T	Imputed	1	12	0.818	1/2088	NF	10	0.778	1/2147	NF	2	1	1/1794	NF	NA	NA	1/120	NA	Autosomal recessive polycystic kidney disease|Polycystic kidney disease 4|not provided
522152	PKHD1	chr6:51748470:T:C	Imputed	0.94	75	0.385	1/334	NF	70	0.396	1/307	NF	5	0.2	1/718	NF	NA	NA	1/120	NA	Autosomal recessive polycystic kidney disease|Polycystic kidney disease 4|Polycystic kidney disease|Inborn genetic diseases
357423	PKHD1	chr6:51753281:A:G	Imputed	0.96	35	0.871	1/716	NF	34	0.867	1/632	NF	1	0	1/3589	NF	NA	NA	1/120	NA	Autosomal recessive polycystic kidney disease|Polycystic kidney disease|not provided|PKHD1-related disorder|Polycystic kidney disease 4
555789	PKHD1	chr6:52058438:C:T	Imputed	0.82	14	0.857	1/1790	NF	14	0.857	1/1534	NF	0	0	NA	NF	NA	NA	1/120	NA	not provided|Autosomal recessive polycystic kidney disease|Polycystic kidney disease 4
488579	PKHD1	chr6:51659952:G:A	WGS	1	2	0	1/926	NF	2	0	NA	NF	0	0	NA	NF	NA	NA	1/120	NA	not provided|PKHD1-related disorder|Polycystic kidney disease 4|Autosomal recessive polycystic kidney disease
551996	PKHD1	chr6:51882440:T:C	WGS	1	1	0	1/1852	NF	1	0	1/1538	NF	0	0	NA	NF	NA	NA	1/120	NA	Polycystic kidney disease 4|Autosomal recessive polycystic kidney disease
636514	PKHD1	chr6:51887130:T:G	WGS	0.82	1	0	1/1852	NF	1	0	1/1538	NF	0	0	NA	NF	NA	NA	1/120	NA	Polycystic kidney disease 4|not provided
188823	NPHS2	chr1:179552619:CTT:C	Imputed	0.65	29	0.157	1/864	NF	20	0.132	1/1074	NF	9	0.444	1/399	NF	NA	NA	1/124	NA	not provided|Nephrotic range proteinuria|Focal segmental glomerulosclerosis|Steroid-resistant nephrotic syndrome|Chronic kidney disease|Nephrotic syndrome, type 2|NPHS2-related disorder
1344816	NPHS2	chr1:179561342:CT:C	WGS	1	1	0	1/1852	NF	1	0	1/1538	NF	0	0	NA	NF	NA	NA	1/124	NA	not provided|Nephrotic syndrome, type 2|Nephrotic syndrome
437987	TYR	chr11:89284852:C:T	Imputed	0.49	15	0.725	1/1671	NF	9	0.536	1/2386	NF	6	1	1/598	NF	NA	NA	1/129	NA	not provided|SKIN/HAIR/EYE PIGMENTATION 3, LIGHT/DARK SKIN|Tyrosinase-negative oculocutaneous albinism|Albinism
3240675	TYR	chr11:89191200:A:G	Imputed	0.82	13	0.692	1/1928	NF	13	0.692	1/1652	NF	0	0	NA	NF	NA	NA	1/129	NA	SKIN/HAIR/EYE PIGMENTATION 3, LIGHT/DARK SKIN
235484	FRAS1	chr4:78473466:T:A	Imputed	1	4	1	1/6265	NF	3	1	1/7157	NF	1	0	1/3589	NF	NA	NA	1/133	NA	Fraser syndrome 1|Congenital anomaly of kidney and urinary tract|not provided
633615	FRAS1	chr4:78526552:C:G	Imputed	0.82	12	0.864	1/2088	NF	12	0.864	1/1789	NF	0	0	NA	NF	NA	NA	1/133	NA	Fraser syndrome 1|not provided
916643	FRAS1	chr4:78387456:C:T	Imputed	1	5	0.6	1/5012	NF	5	0.6	1/4294	NF	0	0	NA	NF	NA	NA	1/133	NA	Fraser syndrome 1|not provided
2196170	DYNC2I2	chr9:128634225:C:T	Imputed	1	5	0.2	1/5012	NF	4	0.333	1/5368	NF	1	0	1/3589	NF	NA	NA	1/139	NA	Short-rib thoracic dysplasia 11 with or without polydactyly
128071	CHEK2	chr22:28725338:T:C	Imputed	0.3	12	0.182	1/2088	NF	7	0.133	1/3067	NF	5	0.6	1/718	NF	NA	NA	1/150	NA	Li-Fraumeni syndrome 2|Malignant tumor of breast|CHEK2-related disorder|Hereditary cancer-predisposing syndrome|Hereditary breast ovarian cancer syndrome|Breast cancer, susceptibility to|Prostate cancer, susceptibility to|not provided|Breast and/or ovarian cancer|Familial cancer of breast|Bone osteosarcoma|Malignant tumor of prostate|Colorectal cancer|Predisposition to cancer|CHEK2-related cancer…
981532	KCNJ1	chr11:128839972:G:A	Imputed	0.88	41	0.692	1/611	NF	40	0.703	1/537	NF	1	0	1/3589	NF	NA	NA	1/150	NA	not provided|Bartter disease type 2
667389	SYNE1	chr6:152318265:T:C	Imputed	1	19	0.477	1/1319	NF	17	0.433	1/1263	NF	2	1	1/1794	NF	NA	NA	1/157	NA	Autosomal recessive ataxia, Beauce type|Autosomal recessive cerebellar ataxia|Inborn genetic diseases|not provided|Emery-Dreifuss muscular dystrophy 4, autosomal dominant
60544	GMPPB	chr3:49723632:G:A	Imputed	1	29	0.994	1/864	NF	24	0.996	1/895	NF	5	1	1/718	NF	NA	NA	1/157	NA	Muscular dystrophy-dystroglycanopathy (congenital with intellectual disability), type B14|Muscular dystrophy-dystroglycanopathy (congenital with brain and eye anomalies), type A14|Autosomal recessive limb-girdle muscular dystrophy type 2T|not provided
2327	SYNE1	chr6:152381320:T:A	Imputed	1	55	0.78	1/456	NF	47	0.744	1/457	NF	8	1	1/449	NF	NA	NA	1/157	NA	not provided|Autosomal recessive ataxia, Beauce type
199228	SYNE1	chr6:152293989:GCAAAT:G	Imputed	0.82	38	0.823	1/660	NF	38	0.823	1/565	NF	0	0	NA	NF	NA	NA	1/157	NA	not provided|SYNE1-related disorder|Autosomal recessive ataxia, Beauce type|Inborn genetic diseases
226370	LDLR	chr19:11116884:G:A	Imputed	1	1	0	1/25061	NF	1	0	1/21472	NF	0	0	NA	NF	NA	NA	1/164	NA	Familial hypercholesterolemia|Hypercholesterolemia, familial, 1
56419	NPHS1	chr19:35848759:A:G	Imputed	1	13	0.5	1/1928	NF	10	0.4	1/2147	NF	3	1	1/1196	NF	NA	NA	1/164	NA	Finnish congenital nephrotic syndrome|Nephrotic syndrome|not provided
230801	RAD50	chr5:132559283:G:T	Imputed	1	19	0.345	1/1319	NF	18	0.34	1/1193	NF	1	0	1/3589	NF	NA	NA	1/164	NA	Hereditary cancer-predisposing syndrome
252155	LDLR	chr19:11120370:G:A	Imputed	0.82	3	1	1/8354	NF	0	0	NA	NF	3	1	1/1196	NF	NA	NA	1/164	NA	Hypercholesterolemia, familial, 1
6873	NPHS1	chr19:35831056:G:A	Imputed	1	1	0	1/25061	NF	1	0	1/21472	NF	0	0	NA	NF	NA	NA	1/164	NA	Nephrotic syndrome|not provided|Finnish congenital nephrotic syndrome
521031	SLC45A2	chr5:33963973:C:G	Imputed	0.82	12	0.818	1/2088	NF	12	0.818	1/1789	NF	0	0	NA	NF	NA	NA	1/171	NA	not provided|Inborn genetic diseases|Oculocutaneous albinism type 4
489020	SLC45A2	chr5:33954436:G:T	Imputed	0.82	6	0.667	1/4177	NF	6	0.667	1/3579	NF	0	0	NA	NF	NA	NA	1/171	NA	not provided|Oculocutaneous albinism type 4|SKIN/HAIR/EYE PIGMENTATION 5, BLACK/NONBLACK HAIR
1363277	ERCC2	chr19:45352780:A:AC	Imputed	0.81	26	0.406	1/964	NF	26	0.406	1/826	NF	0	0	NA	NF	NA	NA	1/171	NA	not provided|Trichothiodystrophy 1, photosensitive|Cerebrooculofacioskeletal syndrome 2|Trichothiodystrophy
280113	PKLR	chr1:155294726:C:A	Imputed	0.82	8	1	1/3133	NF	8	1	1/2684	NF	0	0	NA	NF	NA	NA	1/189	NA	Pyruvate kinase deficiency of red cells|not provided|Pyruvate kinase hyperactivity
1810410	CAPN15	chr16:551525:C:T	WGS	1	4	1	1/463	NF	4	1	1/384	NF	0	0	NA	NF	NA	NA	1/225	NA	Oculogastrointestinal-neurodevelopmental syndrome
3905	HEXA	chr15:72346680:G:A	Imputed	1	1	0	1/25061	NF	1	0	1/21472	NF	0	0	NA	NF	NA	NA	1/240	NA	not provided|Tay-Sachs disease
11962	INVS	chr9:100292952:C:T	Imputed	0.65	30	0.816	1/835	NF	29	0.808	1/740	NF	1	0	1/3589	NF	NA	NA	1/35	NA	INVS-related disorder|Nephronophthisis|Infantile nephronophthisis|not provided
217602	CC2D2A	chr4:15563395:C:T	Imputed	1	17	0.05	1/1474	NF	17	0.05	1/1263	NF	0	0	NA	NF	NA	NA	1/3591	NA	CC2D2A-related disorder|Familial aplasia of the vermis|Meckel-Gruber syndrome|Joubert syndrome 9|COACH syndrome 1|Meckel syndrome, type 6|not provided
1069485	CC2D2A	chr4:15567764:G:A	WGS	1	1	0	1/1852	NF	1	0	1/1538	NF	0	0	NA	NF	NA	NA	1/3591	NA	Meckel-Gruber syndrome|Familial aplasia of the vermis
1979504	CC2D2A	chr4:15557452:G:T	Imputed	1	12	0.879	1/2088	NF	11	0.855	1/1952	NF	1	0	1/3589	NF	NA	NA	1/3591	NA	Meckel-Gruber syndrome|Familial aplasia of the vermis
39819	OTOG	chr11:17613696:C:T	Imputed	1	18	0.221	1/1392	NF	12	0.242	1/1789	NF	6	1	1/598	NF	NA	NA	1/43	NA	not provided|Autosomal recessive nonsyndromic hearing loss 18B
505150	OTOG	chr11:17596086:C:T	Imputed	0.82	40	0.233	1/627	NF	37	0.235	1/580	NF	3	0.333	1/1196	NF	NA	NA	1/43	NA	not provided|Rare genetic deafness|Autosomal recessive nonsyndromic hearing loss 18B
930161	OTOG	chr11:17629316:G:A	Imputed	1	24	0.368	1/1139	NF	23	0.394	1/1022	NF	1	0	1/3589	NF	NA	NA	1/43	NA	Rare genetic deafness|not provided
38077	BRCA2	chr13:32346896:G:A	Imputed	0.82	9	0.357	1/2785	NF	7	0.2	1/3067	NF	2	1	1/1794	NF	NA	NA	1/513	NA	Breast-ovarian cancer, familial, susceptibility to, 2|Hereditary breast ovarian cancer syndrome|Familial cancer of breast|Pancreatic cancer, susceptibility to, 2|Glioma susceptibility 3|Fanconi anemia complementation group D1|Medulloblastoma|Wilms tumor 1|Malignant tumor of prostate|Hereditary cancer-predisposing syndrome|Breast and/or ovarian cancer|not provided
9322	BRCA2	chr13:32337160:TAAAC:T	Imputed	1	1	0	1/25061	NF	1	0	1/21472	NF	0	0	NA	NF	NA	NA	1/513	NA	Hereditary breast ovarian cancer syndrome|Fanconi anemia complementation group D1|Uterine corpus cancer|Breast neoplasm|BRCA2-related disorder|Malignant tumor of breast|Gastric cancer|Breast and/or ovarian cancer|not provided|Hereditary cancer-predisposing syndrome|Breast-ovarian cancer, familial, susceptibility to, 1|Breast-ovarian cancer, familial, susceptibility to, 2|Familial cancer of breast
37826	BRCA2	chr13:32337521:CAAAAG:C	Imputed	0.91	33	0.468	1/759	NF	33	0.468	1/651	NF	0	0	NA	NF	NA	NA	1/513	NA	Malignant tumor of breast|Breast-ovarian cancer, familial, susceptibility to, 2|not provided|Hereditary breast ovarian cancer syndrome|Familial cancer of breast|Breast and/or ovarian cancer|Hereditary cancer-predisposing syndrome
51952	BRCA2	chr13:32340212:G:T	WGS	0.82	1	0	1/1852	NF	1	0	1/1538	NF	0	0	NA	NF	NA	NA	1/513	NA	Medulloblastoma|Wilms tumor 1|Malignant tumor of prostate|Breast-ovarian cancer, familial, susceptibility to, 2|Breast and/or ovarian cancer|Familial cancer of breast|Glioma susceptibility 3|Tracheoesophageal fistula|Pancreatic cancer, susceptibility to, 2|Fanconi anemia complementation group D1|BRCA2-related disorder|Hereditary cancer-predisposing syndrome|not provided|Hereditary breast ovarian …
197858	GNPTAB	chr12:101786206:A:T	Imputed	0.94	9	0.25	1/2785	NF	9	0.25	1/2386	NF	0	0	NA	NF	NA	NA	1/58	NA	not provided|Mucolipidosis type II|Pseudo-Hurler polydystrophy
281505	CAPN3	chr15:42399548:C:T	Imputed	0.82	11	0.622	1/2278	NF	10	0.583	1/2147	NF	1	0	1/3589	NF	NA	NA	1/599	NA	Autosomal recessive limb-girdle muscular dystrophy|Abnormality of the musculature|not provided|Muscular dystrophy, limb-girdle, autosomal dominant 4|Autosomal recessive limb-girdle muscular dystrophy type 2A
288404	CAPN3	chr15:42388944:G:A	Imputed	1	14	0.857	1/1790	NF	10	0.8	1/2147	NF	4	1	1/897	NF	NA	NA	1/599	NA	Muscular dystrophy, limb-girdle, autosomal dominant 4|not provided|Autosomal recessive limb-girdle muscular dystrophy type 2A
280037	CAPN3	chr15:42389944:G:A	Imputed	1	4	0.833	1/6265	NF	3	0.667	1/7157	NF	1	0	1/3589	NF	NA	NA	1/599	NA	not provided|Autosomal recessive limb-girdle muscular dystrophy type 2A|Muscular dystrophy, limb-girdle, autosomal dominant 4
2628997	OTOGL	chr12:80336083:C:T	Imputed	1	6	0.2	1/4177	NF	5	0.2	1/4294	NF	1	0	1/3589	NF	NA	NA	1/74	NA	OTOGL-related disorder|not provided
498660	OTOGL	chr12:80262019:G:A	Imputed	0.65	15	0.718	1/1671	NF	14	0.697	1/1534	NF	1	0	1/3589	NF	NA	NA	1/74	NA	Rare genetic deafness|not provided|See cases
194165	PEX6	chr6:42965712:G:A	Imputed	0.91	24	0.446	1/1044	NF	23	0.458	1/934	NF	1	0	1/3589	NF	NA	NA	1/79	NA	Heimler syndrome 2|Peroxisome biogenesis disorder 4A (Zellweger)|Peroxisome biogenesis disorder 4B|not provided|Zellweger spectrum disorders|Peroxisome biogenesis disorder
4829	SLC26A4	chr7:107694473:T:G	WGS	0.96	8	0.107	1/232	NF	7	0.048	1/220	NF	1	0	1/314	NF	NA	NA	1/85	NA	Autosomal recessive nonsyndromic hearing loss 4|Pendred syndrome|not provided|Rare genetic deafness
43498	SLC26A4	chr7:107690203:C:T	Imputed	1	6	0.4	1/4177	NF	5	0.6	1/4294	NF	1	0	1/3589	NF	NA	NA	1/85	NA	Autosomal recessive nonsyndromic hearing loss 4|Pendred syndrome|Rare genetic deafness|Hearing loss, autosomal recessive|not provided
43555	SLC26A4	chr7:107672182:C:T	Imputed	0.47	16	0.5	1/1566	NF	16	0.5	1/1342	NF	0	0	NA	NF	NA	NA	1/85	NA	not provided|not specified|Pendred syndrome|Autosomal recessive nonsyndromic hearing loss 4|SLC26A4-related disorder|Rare genetic deafness
43486	SLC26A4	chr7:107661637:A:G	Imputed	0.12	17	0	1/1474	NF	16	0	1/1342	NF	1	0	1/3589	NF	NA	NA	1/85	NA	not provided|Pendred syndrome|Autosomal recessive nonsyndromic hearing loss 4|SLC26A4-related disorder|Rare genetic deafness
228396	SLC26A4	chr7:107710135:A:G	Imputed	0.96	53	0.129	1/473	NF	52	0.133	1/413	NF	1	0	1/3589	NF	NA	NA	1/85	NA	Pendred syndrome|not provided|Autosomal recessive nonsyndromic hearing loss 4|SLC26A4-related disorder|Rare genetic deafness
188878	SLC26A4	chr7:107674302:G:C	Imputed	0.82	6	0.667	1/4177	NF	5	0.8	1/4294	NF	1	0	1/3589	NF	NA	NA	1/85	NA	SLC26A4-related disorder|not provided|Autosomal recessive nonsyndromic hearing loss 4|Pendred syndrome|Rare genetic deafness
945649	PYGM	chr11:64759730:CCAGAG:C	WGS	1	1	0	1/1852	NF	1	0	1/1538	NF	0	0	NA	NF	NA	NA	1/86	NA	Glycogen storage disease, type V|Tip-toe gait
552174	LAMA3	chr18:23949925:G:A	Imputed	1	41	0.691	1/611	NF	39	0.767	1/551	NF	2	1	1/1794	NF	NA	NA	1/86	NA	Junctional epidermolysis bullosa gravis of Herlitz
3029461	PKD1	chr16:2102541:A:AG	Imputed	0.82	5	1	1/5012	NF	4	1	1/5368	NF	1	0	1/3589	NF	NA	NA	1/90	NA	PKD1-related disorder
280100	CLCN1	chr7:143330772:G:A	Imputed	0.74	14	0.484	1/1790	NF	14	0.484	1/1534	NF	0	0	NA	NF	NA	NA	1/98	NA	CLCN1-related disorder|Smith-Lemli-Opitz syndrome|not provided|Tip-toe gait|Congenital myotonia, autosomal recessive form|Congenital myotonia, autosomal dominant form
21037	CLCN1	chr7:143331265:G:A	Imputed	1	4	1	1/6265	NF	4	1	1/5368	NF	0	0	NA	NF	NA	NA	1/98	NA	Congenital myotonia, autosomal dominant form|Congenital myotonia, autosomal recessive form|not provided|CLCN1-related disorder
289967	CLCN1	chr7:143316395:A:T	Imputed	0.56	14	0.242	1/1790	NF	13	0.291	1/1652	NF	1	0	1/3589	NF	NA	NA	1/98	NA	Congenital myotonia, autosomal recessive form|Congenital myotonia, autosomal dominant form|not provided
2925	SAR1B	chr5:134607010:A:T	Imputed	1	47	0.664	1/533	NF	47	0.664	1/457	NF	0	0	NA	NF	NA	NA	NA	NA
572602	SPG11	chr15:44567580:T:A	Imputed	1	44	0.654	1/570	NF	44	0.654	1/488	NF	0	0	NA	NF	NA	NA	NA	NA
31077	PRSS56	chr2:232523817:A:AC	Imputed	0.73	41	0.472	1/611	NF	41	0.472	1/524	NF	0	0	NA	NF	NA	NA	NA	NA
2443737	CFAP74	chr1:1960018:A:AG	Imputed	1	41	0.486	1/611	NF	41	0.486	1/524	NF	0	0	NA	NF	NA	NA	NA	NA
31166	POLR3B	chr12:106432421:T:A	Imputed	0.54	39	0.405	1/643	NF	39	0.405	1/551	NF	0	0	NA	NF	NA	NA	NA	NA
570920	CSF3R	chr1:36468158:C:T	Imputed	0.35	39	0.383	1/643	NF	39	0.383	1/551	NF	0	0	NA	NF	NA	NA	NA	NA
30296	ORC4	chr2:147939224:C:CTGTT	Imputed	1	36	0.439	1/696	NF	36	0.439	1/596	NF	0	0	NA	NF	NA	NA	NA	NA
6137	OTOF	chr2:26477210:G:A	Imputed	0.65	34	0.581	1/737	NF	34	0.581	1/632	NF	0	0	NA	NF	NA	NA	NA	NA
523873	FLG	chr1:152308204:C:A	Imputed	0.91	33	0.786	1/759	NF	33	0.786	1/651	NF	0	0	NA	NF	NA	NA	NA	NA
336205	SLC3A1	chr2:44312607:C:T	Imputed	0.74	32	0.283	1/783	NF	32	0.283	1/671	NF	0	0	NA	NF	NA	NA	NA	NA
12000	G6PC1	chr17:42911391:C:T	Imputed	0.38	31	0.271	1/808	NF	31	0.271	1/693	NF	0	0	NA	NF	NA	NA	NA	NA
816686	VHL	chr3:10142879:G:GGAAGAGCCGACCGTGTGT	Imputed	1	31	0.881	1/808	NF	31	0.881	1/693	NF	0	0	NA	NF	NA	NA	NA	NA
6463	GLE1	chr9:128536414:G:A	Imputed	0.77	30	0.439	1/835	NF	30	0.439	1/716	NF	0	0	NA	NF	NA	NA	NA	NA
2957829	NDUFS7	chr19:1390971:TCCGCGCCAGC:T	Imputed	0.82	30	0.164	1/835	NF	30	0.164	1/716	NF	0	0	NA	NF	NA	NA	NA	NA
1775090	OPTN	chr10:13125422:C:T	Imputed	0.82	30	0.992	1/864	NF	30	0.992	1/740	NF	0	0	NA	NF	NA	NA	NA	NA
7580	PHYH	chr10:13283695:G:A	Imputed	0.82	29	0.8	1/864	NF	29	0.8	1/740	NF	0	0	NA	NF	NA	NA	NA	NA
162661	GYG1	chr3:148994280:G:C	Imputed	0.3	29	0.542	1/864	NF	29	0.542	1/740	NF	0	0	NA	NF	NA	NA	NA	NA
2888219	OSTM1	chr6:108054553:GT:G	Imputed	0.94	29	0.214	1/864	NF	29	0.214	1/740	NF	0	0	NA	NF	NA	NA	NA	NA
203585	ACADVL	chr17:7224011:G:A	Imputed	0.91	28	0.818	1/895	NF	28	0.818	1/767	NF	0	0	NA	NF	NA	NA	NA	NA
284275	SLC3A1	chr2:44312754:G:T	Imputed	1	28	0.545	1/895	NF	28	0.545	1/767	NF	0	0	NA	NF	NA	NA	NA	NA
986347	MYO5B	chr18:49980553:C:A	Imputed	0.94	28	0.921	1/895	NF	28	0.921	1/767	NF	0	0	NA	NF	NA	NA	NA	NA
137	TPRN	chr9:137200476:AGCCGCGCCCCC:A	Imputed	0.21	27	0.5	1/928	NF	27	0.5	1/795	NF	0	0	NA	NF	NA	NA	NA	NA
2091347	TRPM1	chr15:31026914:C:T	Imputed	0.82	27	0.148	1/928	NF	27	0.148	1/795	NF	0	0	NA	NF	NA	NA	NA	NA
1880	MMUT	chr6:49459189:C:T	Imputed	1	26	0.739	1/964	NF	26	0.739	1/826	NF	0	0	NA	NF	NA	NA	NA	NA
436299	PGAP1	chr2:196897130:C:T	Imputed	1	26	0.653	1/964	NF	26	0.653	1/826	NF	0	0	NA	NF	NA	NA	NA	NA
1326103	IARS1	chr9:92229032:A:AT	Imputed	0.47	26	0.96	1/964	NF	26	0.96	1/826	NF	0	0	NA	NF	NA	NA	NA	NA
2201009	PEX12	chr17:35577176:T:TA	Imputed	1	26	0.721	1/964	NF	26	0.721	1/826	NF	0	0	NA	NF	NA	NA	NA	NA
2628983	CUBN	chr10:16900679:CT:C	Imputed	0.82	26	0.948	1/964	NF	26	0.948	1/826	NF	0	0	NA	NF	NA	NA	NA	NA
203833	MMACHC	chr1:45508316:TTAC:T	Imputed	1	25	0.743	1/1002	NF	25	0.743	1/859	NF	0	0	NA	NF	NA	NA	NA	NA
551491	ZFYVE26	chr14:67809199:C:T	Imputed	1	25	0.753	1/1002	NF	25	0.753	1/859	NF	0	0	NA	NF	NA	NA	NA	NA
2722009	MANBA	chr4:102673918:C:A	Imputed	1	25	1	1/1002	NF	25	1	1/859	NF	0	0	NA	NF	NA	NA	NA	NA
6560	ABCC6	chr16:16173283:C:A	Imputed	0.21	24	0.674	1/1044	NF	24	0.674	1/895	NF	0	0	NA	NF	NA	NA	NA	NA
867082	CNGA3	chr2:98396864:C:T	Imputed	0.38	24	0.751	1/1044	NF	24	0.751	1/895	NF	0	0	NA	NF	NA	NA	NA	NA
236093	ABCA4	chr1:94051677:G:A	Imputed	1	23	0.485	1/1090	NF	23	0.485	1/934	NF	0	0	NA	NF	NA	NA	NA	NA
1964665	C8A	chr1:56885926:G:A	Imputed	0.82	23	0.704	1/1090	NF	23	0.704	1/934	NF	0	0	NA	NF	NA	NA	NA	NA
2582575	PLD1	chr3:171603209:G:A	Imputed	1	23	0.42	1/1090	NF	23	0.42	1/934	NF	0	0	NA	NF	NA	NA	NA	NA
2675661	FANCL	chr2:58160107:C:G	Imputed	0.82	23	0.308	1/1090	NF	23	0.308	1/934	NF	0	0	NA	NF	NA	NA	NA	NA
575157	CARD9	chr9:136366802:TTGTC:T	Imputed	0.82	22	0.486	1/1139	NF	22	0.486	1/976	NF	0	0	NA	NF	NA	NA	NA	NA
620109	CRB1	chr1:197356926:C:T	Imputed	0.65	22	1	1/1139	NF	22	1	1/976	NF	0	0	NA	NF	NA	NA	NA	NA
1929285	MPDZ	chr9:13216863:C:T	Imputed	0.91	22	0.938	1/1139	NF	22	0.938	1/976	NF	0	0	NA	NF	NA	NA	NA	NA
1972108	UBE3B	chr12:109501419:G:A	Imputed	1	22	0.795	1/1139	NF	22	0.795	1/976	NF	0	0	NA	NF	NA	NA	NA	NA
84	HPSE2	chr10:98490050:CTT:C	Imputed	0.56	21	0.342	1/1193	NF	21	0.342	1/1022	NF	0	0	NA	NF	NA	NA	NA	NA
50962	NGLY1	chr3:25733931:T:A	Imputed	0.12	21	0.222	1/1193	NF	21	0.222	1/1022	NF	0	0	NA	NF	NA	NA	NA	NA
12682	TRHR	chr8:109087561:C:T	Imputed	1	20	0.895	1/1253	NF	20	0.895	1/1074	NF	0	0	NA	NF	NA	NA	NA	NA
16799	PCBD1	chr10:70883973:G:A	Imputed	0.56	20	0.509	1/1253	NF	20	0.509	1/1074	NF	0	0	NA	NF	NA	NA	NA	NA
182467	FANCC	chr9:95111489:C:CA	Imputed	0.94	20	0.409	1/1253	NF	20	0.409	1/1074	NF	0	0	NA	NF	NA	NA	NA	NA
426336	TSHR	chr14:81091090:TA:T	Imputed	0.91	20	0.882	1/1253	NF	20	0.882	1/1074	NF	0	0	NA	NF	NA	NA	NA	NA
1452896	IFT43	chr14:76076683:A:ACTCAC	Imputed	1	20	0.805	1/1253	NF	20	0.805	1/1074	NF	0	0	NA	NF	NA	NA	NA	NA
349320	WFS1	chr4:6301634:G:A	Imputed	0.82	19	0.162	1/1319	NF	19	0.162	1/1130	NF	0	0	NA	NF	NA	NA	NA	NA
586605	SLC12A3	chr16:56913277:G:A	Imputed	0.65	19	0.322	1/1319	NF	19	0.322	1/1130	NF	0	0	NA	NF	NA	NA	NA	NA
633427	SMPD1	chr11:6392038:C:G	Imputed	1	19	0.583	1/1319	NF	19	0.583	1/1130	NF	0	0	NA	NF	NA	NA	NA	NA
691284	ECHS1	chr10:133366970:T:C	Imputed	0.47	19	0.574	1/1319	NF	19	0.574	1/1130	NF	0	0	NA	NF	NA	NA	NA	NA
1453536	AK2	chr1:33036744:C:CT	Imputed	1	19	0.288	1/1319	NF	19	0.288	1/1130	NF	0	0	NA	NF	NA	NA	NA	NA
1471351	RPGRIP1	chr14:21294676:G:A	Imputed	0.82	19	0.298	1/1319	NF	19	0.298	1/1130	NF	0	0	NA	NF	NA	NA	NA	NA
419261	GPSM2	chr1:108904155:C:T	Imputed	0.94	18	0.352	1/1392	NF	18	0.352	1/1193	NF	0	0	NA	NF	NA	NA	NA	NA
305117	BEST1	chr11:61951945:C:T	Imputed	0.82	17	0.258	1/1474	NF	17	0.258	1/1263	NF	0	0	NA	NF	NA	NA	NA	NA
427051	WFS1	chr4:6301468:G:A	Imputed	0.65	17	0.183	1/1474	NF	17	0.183	1/1263	NF	0	0	NA	NF	NA	NA	NA	NA
444886	OSGEP	chr14:20447274:C:T	Imputed	0.65	17	0.088	1/1474	NF	17	0.088	1/1263	NF	0	0	NA	NF	NA	NA	NA	NA
504882	ALPK3	chr15:84839087:C:T	Imputed	0.91	17	0.779	1/1474	NF	17	0.779	1/1263	NF	0	0	NA	NF	NA	NA	NA	NA
640484	MMUT	chr6:49453721:T:C	Imputed	0.47	17	1	1/1474	NF	17	1	1/1263	NF	0	0	NA	NF	NA	NA	NA	NA
1708373	COQ8B	chr19:40692330:T:TC	Imputed	1	17	0.575	1/1474	NF	17	0.575	1/1263	NF	0	0	NA	NF	NA	NA	NA	NA
2427871	KIAA0753	chr17:6624823:G:A	Imputed	0.65	17	0.603	1/1474	NF	17	0.603	1/1263	NF	0	0	NA	NF	NA	NA	NA	NA
1642	ALDH3A2	chr17:19671818:T:TAACAA	Imputed	0.94	16	0.4	1/1566	NF	16	0.4	1/1342	NF	0	0	NA	NF	NA	NA	NA	NA
8047	RAPSN	chr11:47448924:A:G	Imputed	0.82	16	1	1/1566	NF	16	1	1/1342	NF	0	0	NA	NF	NA	NA	NA	NA
127340	ATM	chr11:108251025:CAG:C	Imputed	1	16	0.121	1/1566	NF	16	0.121	1/1342	NF	0	0	NA	NF	NA	NA	NA	NA
210018	SLC52A3	chr20:763932:G:C	Imputed	0.3	16	0.267	1/1566	NF	16	0.267	1/1342	NF	0	0	NA	NF	NA	NA	NA	NA
551284	TCIRG1	chr11:68049783:C:T	Imputed	0.94	16	1	1/1566	NF	16	1	1/1342	NF	0	0	NA	NF	NA	NA	NA	NA
821324	ATM	chr11:108260627:G:C	Imputed	0.82	16	0.858	1/1566	NF	16	0.858	1/1342	NF	0	0	NA	NF	NA	NA	NA	NA
1473184	ACAD9	chr3:128908266:T:G	Imputed	0.82	16	0.905	1/1566	NF	16	0.905	1/1342	NF	0	0	NA	NF	NA	NA	NA	NA
2164471	CEP78	chr9:78265443:CTTCT:C	Imputed	0.82	16	0.642	1/1566	NF	16	0.642	1/1342	NF	0	0	NA	NF	NA	NA	NA	NA
2676849	MTHFR	chr1:11794401:A:G	Imputed	0.82	16	0.133	1/1566	NF	16	0.133	1/1342	NF	0	0	NA	NF	NA	NA	NA	NA
2728317	F5	chr1:169529765:TC:T	Imputed	0.82	16	0.217	1/1566	NF	16	0.217	1/1342	NF	0	0	NA	NF	NA	NA	NA	NA
2906290	DUOX2	chr15:45096007:G:A	Imputed	0.82	16	0.642	1/1566	NF	16	0.642	1/1342	NF	0	0	NA	NF	NA	NA	NA	NA
371731	USH1C	chr11:17527256:G:A	Imputed	1	15	0.962	1/1671	NF	15	0.962	1/1431	NF	0	0	NA	NF	NA	NA	NA	NA
384291	METTL23	chr17:76733378:G:C	Imputed	0.82	15	0.467	1/1671	NF	15	0.467	1/1431	NF	0	0	NA	NF	NA	NA	NA	NA
427757	ALPK3	chr15:84840690:AC:A	Imputed	1	15	1	1/1671	NF	15	1	1/1431	NF	0	0	NA	NF	NA	NA	NA	NA
454520	RSPH4A	chr6:116628058:C:T	Imputed	0.82	15	0.795	1/1671	NF	15	0.795	1/1431	NF	0	0	NA	NF	NA	NA	NA	NA
460417	SLC22A5	chr5:132385493:T:C	Imputed	0.82	15	0.705	1/1671	NF	15	0.705	1/1431	NF	0	0	NA	NF	NA	NA	NA	NA
580790	GYS2	chr12:21559650:C:T	Imputed	1	15	0.667	1/1671	NF	15	0.667	1/1431	NF	0	0	NA	NF	NA	NA	NA	NA
1191354	DYNC2H1	chr11:103455191:G:C	Imputed	1	15	0.581	1/1671	NF	15	0.581	1/1431	NF	0	0	NA	NF	NA	NA	NA	NA
2193537	MYO18B	chr22:25898430:C:T	Imputed	1	15	0.846	1/1671	NF	15	0.846	1/1431	NF	0	0	NA	NF	NA	NA	NA	NA
2779531	TG	chr8:132971874:G:A	Imputed	0.82	15	0.476	1/1671	NF	15	0.476	1/1431	NF	0	0	NA	NF	NA	NA	NA	NA
2880758	MOCS1	chr6:39907115:ACT:A	Imputed	0.82	15	0.527	1/1671	NF	15	0.527	1/1431	NF	0	0	NA	NF	NA	NA	NA	NA
936	GLB1	chr3:33097008:T:TA	Imputed	0.65	14	0.824	1/1790	NF	14	0.824	1/1534	NF	0	0	NA	NF	NA	NA	NA	NA
191344	OPLAH	chr8:144055135:C:T	Imputed	0.82	14	0.648	1/1790	NF	14	0.648	1/1534	NF	0	0	NA	NF	NA	NA	NA	NA
328810	PEPD	chr19:33413620:GAGT:G	Imputed	0.71	14	0.341	1/1790	NF	14	0.341	1/1534	NF	0	0	NA	NF	NA	NA	NA	NA
372594	EVC	chr4:5748241:ACT:A	Imputed	0.91	14	0.396	1/1790	NF	14	0.396	1/1534	NF	0	0	NA	NF	NA	NA	NA	NA
579017	SLC6A5	chr11:20604316:C:T	Imputed	1	14	0.703	1/1790	NF	14	0.703	1/1534	NF	0	0	NA	NF	NA	NA	NA	NA
1339681	AK2	chr1:33013400:G:GATGTC	Imputed	1	14	0.795	1/1790	NF	14	0.795	1/1534	NF	0	0	NA	NF	NA	NA	NA	NA
1485646	C9	chr5:39311379:T:C	Imputed	0.91	14	0.705	1/1790	NF	14	0.705	1/1534	NF	0	0	NA	NF	NA	NA	NA	NA
2893031	MAK	chr6:10796193:T:TA	Imputed	0.94	14	1	1/1790	NF	14	1	1/1534	NF	0	0	NA	NF	NA	NA	NA	NA
620438	RPGRIP1L	chr16:53645857:G:C	Imputed	1	14	0.689	1/2088	NF	14	0.689	1/1789	NF	0	0	NA	NF	NA	NA	NA	NA
5556	ST3GAL5	chr2:85844542:G:A	Imputed	0.82	13	0.538	1/1928	NF	13	0.538	1/1652	NF	0	0	NA	NF	NA	NA	NA	NA
6792	DHCR7	chr11:71435461:C:T	Imputed	0.82	13	0.321	1/1928	NF	13	0.321	1/1652	NF	0	0	NA	NF	NA	NA	NA	NA
187766	PNKP	chr19:49862188:C:A	Imputed	0.82	13	0.308	1/1928	NF	13	0.308	1/1652	NF	0	0	NA	NF	NA	NA	NA	NA
212442	TSEN2	chr3:12531658:A:G	Imputed	1	13	0.974	1/1928	NF	13	0.974	1/1652	NF	0	0	NA	NF	NA	NA	NA	NA
265255	PMM2	chr16:8811099:G:A	Imputed	0.77	13	0.424	1/1928	NF	13	0.424	1/1652	NF	0	0	NA	NF	NA	NA	NA	NA
379881	VPS13B	chr8:99854124:A:T	Imputed	0.82	13	0.833	1/1928	NF	13	0.833	1/1652	NF	0	0	NA	NF	NA	NA	NA	NA
522048	DOCK6	chr19:11213187:C:A	Imputed	1	13	0.846	1/1928	NF	13	0.846	1/1652	NF	0	0	NA	NF	NA	NA	NA	NA
574828	GCH1	chr14:54845780:A:T	Imputed	0.82	13	0.205	1/1928	NF	13	0.205	1/1652	NF	0	0	NA	NF	NA	NA	NA	NA
1453688	CNGA3	chr2:98369983:AG:A	Imputed	0.91	13	0.697	1/1928	NF	13	0.697	1/1652	NF	0	0	NA	NF	NA	NA	NA	NA
1456730	SCLT1	chr4:129082371:G:A	Imputed	0.94	13	0.545	1/1928	NF	13	0.545	1/1652	NF	0	0	NA	NF	NA	NA	NA	NA
1464952	LAMC3	chr9:131032173:CAGGTAGG:C	Imputed	1	13	0.5	1/1928	NF	13	0.5	1/1652	NF	0	0	NA	NF	NA	NA	NA	NA
2043445	COASY	chr17:42564790:C:T	Imputed	0.82	13	0.818	1/1928	NF	13	0.818	1/1652	NF	0	0	NA	NF	NA	NA	NA	NA
2064539	TLE6	chr19:2989060:G:C	Imputed	1	13	0.41	1/1928	NF	13	0.41	1/1652	NF	0	0	NA	NF	NA	NA	NA	NA
2203165	GALNT3	chr2:165761993:TCTGA:T	Imputed	0.91	13	1	1/1928	NF	13	1	1/1652	NF	0	0	NA	NF	NA	NA	NA	NA
2691321	AICDA	chr12:8605347:G:A	Imputed	1	13	0.462	1/1928	NF	13	0.462	1/1652	NF	0	0	NA	NF	NA	NA	NA	NA
2791352	SCLT1	chr4:129003774:TCTGA:T	Imputed	0.82	13	0.236	1/1928	NF	13	0.236	1/1652	NF	0	0	NA	NF	NA	NA	NA	NA
16800	DHODH	chr16:72023536:C:T	Imputed	0.82	12	0.244	1/2088	NF	12	0.244	1/1789	NF	0	0	NA	NF	NA	NA	NA	NA
31533	DNAAF3	chr19:55165427:G:A	Imputed	0.82	12	0.291	1/2088	NF	12	0.291	1/1789	NF	0	0	NA	NF	NA	NA	NA	NA
203629	ASL	chr7:66089675:GGCGTCATCTCTAC:G	Imputed	1	12	0.939	1/2088	NF	12	0.939	1/1789	NF	0	0	NA	NF	NA	NA	NA	NA
215061	RARS2	chr6:87524588:G:A	Imputed	0.82	12	0.618	1/2088	NF	12	0.618	1/1789	NF	0	0	NA	NF	NA	NA	NA	NA
215091	RRM2B	chr8:102224076:G:A	Imputed	0.82	12	0.382	1/2088	NF	12	0.382	1/1789	NF	0	0	NA	NF	NA	NA	NA	NA
440272	SLC17A5	chr6:73621864:A:C	Imputed	1	12	0.533	1/2088	NF	12	0.533	1/1789	NF	0	0	NA	NF	NA	NA	NA	NA
449109	TGM5	chr15:43260486:C:T	Imputed	0.82	12	0.348	1/2088	NF	12	0.348	1/1789	NF	0	0	NA	NF	NA	NA	NA	NA
840032	HGSNAT	chr8:43193814:T:TC	Imputed	0.82	12	0.939	1/2088	NF	12	0.939	1/1789	NF	0	0	NA	NF	NA	NA	NA	NA
855548	USH2A	chr1:216418552:T:TC	Imputed	1	12	0.242	1/2088	NF	12	0.242	1/1789	NF	0	0	NA	NF	NA	NA	NA	NA
862045	ETFDH	chr4:158697585:G:A	Imputed	1	12	0.527	1/2088	NF	12	0.527	1/1789	NF	0	0	NA	NF	NA	NA	NA	NA
1451685	EMC1	chr1:19223555:GT:G	Imputed	1	12	0.97	1/2088	NF	12	0.97	1/1789	NF	0	0	NA	NF	NA	NA	NA	NA
1935102	CSPP1	chr8:67086044:CTA:C	Imputed	0.91	12	0.591	1/2088	NF	12	0.591	1/1789	NF	0	0	NA	NF	NA	NA	NA	NA
2783650	CEP164	chr11:117392495:G:T	Imputed	0.82	12	0.773	1/2088	NF	12	0.773	1/1789	NF	0	0	NA	NF	NA	NA	NA	NA
3519	MTHFR	chr1:11801166:C:T	Imputed	1	11	0.727	1/2278	NF	11	0.727	1/1952	NF	0	0	NA	NF	NA	NA	NA	NA
6169	BCS1L	chr2:218661153:C:T	Imputed	0.65	11	0.418	1/2278	NF	11	0.418	1/1952	NF	0	0	NA	NF	NA	NA	NA	NA
15934	GNAS	chr20:58909366:G:A	Imputed	1	11	0.764	1/2278	NF	11	0.764	1/1952	NF	0	0	NA	NF	NA	NA	NA	NA
221274	CEP104	chr1:3839606:A:G	Imputed	1	11	0.4	1/2278	NF	11	0.4	1/1952	NF	0	0	NA	NF	NA	NA	NA	NA
450534	PGAP1	chr2:196902701:G:A	Imputed	0.82	11	1	1/2278	NF	11	1	1/1952	NF	0	0	NA	NF	NA	NA	NA	NA
523013	COCH	chr14:30885985:C:T	Imputed	0.82	11	0.455	1/2278	NF	11	0.455	1/1952	NF	0	0	NA	NF	NA	NA	NA	NA
663190	DNAAF1	chr16:84176110:A:T	Imputed	0.91	11	0.311	1/2278	NF	11	0.311	1/1952	NF	0	0	NA	NF	NA	NA	NA	NA
959078	ACSF3	chr16:89112096:G:A	Imputed	1	11	0.2	1/2278	NF	11	0.2	1/1952	NF	0	0	NA	NF	NA	NA	NA	NA
992359	HEPHL1	chr11:94104702:C:T	Imputed	1	11	0.583	1/2278	NF	11	0.583	1/1952	NF	0	0	NA	NF	NA	NA	NA	NA
1027428	CACNA1G	chr17:50591839:G:A	Imputed	0.82	11	0.691	1/2278	NF	11	0.691	1/1952	NF	0	0	NA	NF	NA	NA	NA	NA
1400229	SYNE4	chr19:36006926:G:A	Imputed	1	11	0.6	1/2278	NF	11	0.6	1/1952	NF	0	0	NA	NF	NA	NA	NA	NA
2142901	GUCY2D	chr17:8013901:GC:G	Imputed	0.82	11	0.8	1/2278	NF	11	0.8	1/1952	NF	0	0	NA	NF	NA	NA	NA	NA
2634755	DNAH17	chr17:78429135:T:TG	Imputed	0.91	11	0.2	1/2278	NF	11	0.2	1/1952	NF	0	0	NA	NF	NA	NA	NA	NA
2733772	ABCG8	chr2:43851622:C:T	Imputed	0.65	11	0.524	1/2278	NF	11	0.524	1/1952	NF	0	0	NA	NF	NA	NA	NA	NA
2822108	NDUFV2	chr18:9119490:T:TA	Imputed	0.82	11	0.636	1/2278	NF	11	0.636	1/1952	NF	0	0	NA	NF	NA	NA	NA	NA
2930442	HGSNAT	chr8:43178074:G:A	Imputed	0.82	11	0.964	1/2278	NF	11	0.964	1/1952	NF	0	0	NA	NF	NA	NA	NA	NA
2955146	ANO10	chr3:43580473:C:T	Imputed	0.82	11	0.891	1/2278	NF	11	0.891	1/1952	NF	0	0	NA	NF	NA	NA	NA	NA
1316	SLC4A11	chr20:3228337:A:G	Imputed	0.47	10	0.333	1/2506	NF	10	0.333	1/2147	NF	0	0	NA	NF	NA	NA	NA	NA
2393	ARG1	chr6:131573314:T:C	Imputed	1	10	1	1/2506	NF	10	1	1/2147	NF	0	0	NA	NF	NA	NA	NA	NA
5336	LRAT	chr4:154744542:CAT:C	Imputed	0.82	10	0.861	1/2506	NF	10	0.861	1/2147	NF	0	0	NA	NF	NA	NA	NA	NA
6572	ABCC6	chr16:16163009:G:A	Imputed	0.47	10	0.356	1/2506	NF	10	0.356	1/2147	NF	0	0	NA	NF	NA	NA	NA	NA
72354	ALOXE3	chr17:8114533:G:A	Imputed	0.91	10	0.378	1/2506	NF	10	0.378	1/2147	NF	0	0	NA	NF	NA	NA	NA	NA
223153	PNPO	chr17:47946670:G:A	Imputed	0.91	10	1	1/2506	NF	10	1	1/2147	NF	0	0	NA	NF	NA	NA	NA	NA
253062	DGUOK	chr2:73927047:A:G	Imputed	0.65	10	0.978	1/2506	NF	10	0.978	1/2147	NF	0	0	NA	NF	NA	NA	NA	NA
423400	SLC34A3	chr9:137236239:G:A	Imputed	1	10	0.4	1/2506	NF	10	0.4	1/2147	NF	0	0	NA	NF	NA	NA	NA	NA
817027	TECPR2	chr14:102434753:AACTC:A	Imputed	0.82	10	0.267	1/2506	NF	10	0.267	1/2147	NF	0	0	NA	NF	NA	NA	NA	NA
871076	NAGLU	chr17:42543360:G:A	Imputed	0.91	10	0.489	1/2506	NF	10	0.489	1/2147	NF	0	0	NA	NF	NA	NA	NA	NA
983084	CNGB1	chr16:57919175:G:T	Imputed	0.82	10	0.756	1/2506	NF	10	0.756	1/2147	NF	0	0	NA	NF	NA	NA	NA	NA
1066216	MKS1	chr17:58207893:C:G	Imputed	0.82	10	0.8	1/2506	NF	10	0.8	1/2147	NF	0	0	NA	NF	NA	NA	NA	NA
1180693	PNPLA8	chr7:108515425:TCC:T	Imputed	1	10	0.917	1/2506	NF	10	0.917	1/2147	NF	0	0	NA	NF	NA	NA	NA	NA
1428231	MPDZ	chr9:13192202:G:A	Imputed	0.65	10	0.278	1/2506	NF	10	0.278	1/2147	NF	0	0	NA	NF	NA	NA	NA	NA
1710162	ADAMTSL2	chr9:133537543:C:T	Imputed	1	10	0.778	1/2506	NF	10	0.778	1/2147	NF	0	0	NA	NF	NA	NA	NA	NA
2150869	SLC25A12	chr2:171813453:G:A	Imputed	1	10	0.622	1/2506	NF	10	0.622	1/2147	NF	0	0	NA	NF	NA	NA	NA	NA
2675589	FANCG	chr9:35077052:AAG:A	Imputed	0.91	10	0.489	1/2506	NF	10	0.489	1/2147	NF	0	0	NA	NF	NA	NA	NA	NA
2981249	DNMT3A	chr2:25245252:C:T	Imputed	1	10	0.467	1/2506	NF	10	0.467	1/2147	NF	0	0	NA	NF	NA	NA	NA	NA
4290	GBA1	chr1:155235843:T:C	WGS	0.28	9	0.071	1/206	NF	9	0.071	1/171	NF	0	0	NA	NF	NA	NA	NA	NA
4260	CYP27A1	chr2:218814409:G:A	Imputed	1	9	0.75	1/2785	NF	9	0.75	1/2386	NF	0	0	NA	NF	NA	NA	NA	NA
44725	GJB2	chr13:20189413:G:A	Imputed	0.65	9	0.083	1/2785	NF	9	0.083	1/2386	NF	0	0	NA	NF	NA	NA	NA	NA
44729	GJB2	chr13:20189581:T:C	Imputed	0.65	9	0.778	1/2785	NF	9	0.778	1/2386	NF	0	0	NA	NF	NA	NA	NA	NA
120305	ADA2	chr22:17203564:G:A	Imputed	0.82	9	0.083	1/2785	NF	9	0.083	1/2386	NF	0	0	NA	NF	NA	NA	NA	NA
156281	ATP7B	chr13:51958538:C:T	Imputed	0.82	9	1	1/2785	NF	9	1	1/2386	NF	0	0	NA	NF	NA	NA	NA	NA
203626	ASL	chr7:66083164:C:T	Imputed	0.91	9	1	1/2785	NF	9	1	1/2386	NF	0	0	NA	NF	NA	NA	NA	NA
204378	BCKDHA	chr19:41414149:G:A	Imputed	0.82	9	1	1/2785	NF	9	1	1/2386	NF	0	0	NA	NF	NA	NA	NA	NA
411682	SPG7	chr16:89513038:G:T	Imputed	1	9	0.583	1/2785	NF	9	0.583	1/2386	NF	0	0	NA	NF	NA	NA	NA	NA
555088	FANCA	chr16:89767217:GA:G	Imputed	1	9	0.393	1/2785	NF	9	0.393	1/2386	NF	0	0	NA	NF	NA	NA	NA	NA
851878	CPT2	chr1:53200766:C:G	Imputed	0.74	9	0.167	1/2785	NF	9	0.167	1/2386	NF	0	0	NA	NF	NA	NA	NA	NA
861126	ESCO2	chr8:27791967:G:A	Imputed	0.82	9	0.714	1/2785	NF	9	0.714	1/2386	NF	0	0	NA	NF	NA	NA	NA	NA
1067891	FLVCR1	chr1:212895007:G:A	Imputed	1	9	0.611	1/2785	NF	9	0.611	1/2386	NF	0	0	NA	NF	NA	NA	NA	NA
1071727	MFRP	chr11:119343848:GGT:G	Imputed	1	9	0.333	1/2785	NF	9	0.333	1/2386	NF	0	0	NA	NF	NA	NA	NA	NA
1076559	CIITA	chr16:10902659:GC:G	Imputed	0.82	9	0.75	1/2785	NF	9	0.75	1/2386	NF	0	0	NA	NF	NA	NA	NA	NA
1459177	CDH23	chr10:71615603:TC:T	Imputed	0.91	9	0.583	1/2785	NF	9	0.583	1/2386	NF	0	0	NA	NF	NA	NA	NA	NA
1928840	COQ8A	chr1:226986472:T:TG	Imputed	0.82	9	1	1/2785	NF	9	1	1/2386	NF	0	0	NA	NF	NA	NA	NA	NA
2063906	PKLR	chr1:155291890:G:A	Imputed	0.47	9	0.278	1/2785	NF	9	0.278	1/2386	NF	0	0	NA	NF	NA	NA	NA	NA
2631400	KMT2D	chr12:49026508:C:T	Imputed	0.82	9	0.667	1/2785	NF	9	0.667	1/2386	NF	0	0	NA	NF	NA	NA	NA	NA
2635256	HADHB	chr2:26279243:C:T	Imputed	1	9	1	1/2785	NF	9	1	1/2386	NF	0	0	NA	NF	NA	NA	NA	NA
1999	UNC13D	chr17:75836338:C:T	Imputed	0.47	8	0.286	1/3133	NF	8	0.286	1/2684	NF	0	0	NA	NF	NA	NA	NA	NA
9212	HNF4A	chr20:44413714:C:T	Imputed	0.82	8	0.667	1/3133	NF	8	0.667	1/2684	NF	0	0	NA	NF	NA	NA	NA	NA
30485	DYNC2LI1	chr2:43822924:G:A	Imputed	0.82	8	0.75	1/3133	NF	8	0.75	1/2684	NF	0	0	NA	NF	NA	NA	NA	NA
144023	METTL23	chr17:76733059:CCTCA:C	Imputed	0.82	8	1	1/3133	NF	8	1	1/2684	NF	0	0	NA	NF	NA	NA	NA	NA
183170	PRSS56	chr2:232523524:G:A	Imputed	1	8	0.75	1/3133	NF	8	0.75	1/2684	NF	0	0	NA	NF	NA	NA	NA	NA
489360	OTOG	chr11:17596989:C:T	Imputed	0.47	8	0.964	1/3133	NF	8	0.964	1/2684	NF	0	0	NA	NF	NA	NA	NA	NA
502165	ERCC6	chr10:49472461:G:A	Imputed	1	8	1	1/3133	NF	8	1	1/2684	NF	0	0	NA	NF	NA	NA	NA	NA
548443	P2RY12	chr3:151338052:C:G	Imputed	1	8	0.75	1/3133	NF	8	0.75	1/2684	NF	0	0	NA	NF	NA	NA	NA	NA
570668	WDR35	chr2:19914054:C:T	Imputed	0.82	8	0.964	1/3133	NF	8	0.964	1/2684	NF	0	0	NA	NF	NA	NA	NA	NA
624249	PHF3	chr6:63721252:A:G	Imputed	1	8	0.714	1/3133	NF	8	0.714	1/2684	NF	0	0	NA	NF	NA	NA	NA	NA
631794	MC2R	chr18:13885082:C:T	Imputed	1	8	0.714	1/3133	NF	8	0.714	1/2684	NF	0	0	NA	NF	NA	NA	NA	NA
643769	CEP57	chr11:95813536:C:T	Imputed	0.82	8	0.536	1/3133	NF	8	0.536	1/2684	NF	0	0	NA	NF	NA	NA	NA	NA
659899	NPHP3	chr3:132713153:ATAAC:A	Imputed	0.82	8	0.714	1/3133	NF	8	0.714	1/2684	NF	0	0	NA	NF	NA	NA	NA	NA
691992	G6PC3	chr17:44071171:T:TC	Imputed	0.82	8	1	1/3133	NF	8	1	1/2684	NF	0	0	NA	NF	NA	NA	NA	NA
978330	DSP	chr6:7583604:TTTGA:T	Imputed	1	8	1	1/3133	NF	8	1	1/2684	NF	0	0	NA	NF	NA	NA	NA	NA
1206321	DOCK6	chr19:11222783:CAG:C	Imputed	1	8	0.393	1/3133	NF	8	0.393	1/2684	NF	0	0	NA	NF	NA	NA	NA	NA
1406224	PRF1	chr10:70598819:G:T	Imputed	0.82	8	0.476	1/3133	NF	8	0.476	1/2684	NF	0	0	NA	NF	NA	NA	NA	NA
1515598	DSC2	chr18:31093557:A:G	Imputed	0.82	8	1	1/3133	NF	8	1	1/2684	NF	0	0	NA	NF	NA	NA	NA	NA
1931988	ADAMTSL4	chr1:150558968:GC:G	Imputed	0.91	8	1	1/3133	NF	8	1	1/2684	NF	0	0	NA	NF	NA	NA	NA	NA
1966493	CLRN1	chr3:150972519:C:G	Imputed	0.82	8	0.429	1/3133	NF	8	0.429	1/2684	NF	0	0	NA	NF	NA	NA	NA	NA
2803676	CEP152	chr15:48796023:TA:T	Imputed	1	8	1	1/3133	NF	8	1	1/2684	NF	0	0	NA	NF	NA	NA	NA	NA
116	POMP	chr13:28659088:TC:T	Imputed	0.65	7	0.333	1/3580	NF	7	0.333	1/3067	NF	0	0	NA	NF	NA	NA	NA	NA
2188	CYP4V2	chr4:186196007:T:C	Imputed	0.82	7	0.19	1/3580	NF	7	0.19	1/3067	NF	0	0	NA	NF	NA	NA	NA	NA
3044	ATM	chr11:108256340:G:A	Imputed	1	7	0.476	1/3580	NF	7	0.476	1/3067	NF	0	0	NA	NF	NA	NA	NA	NA
6528	TP63	chr3:189864380:G:A	Imputed	1	7	0.143	1/3580	NF	7	0.143	1/3067	NF	0	0	NA	NF	NA	NA	NA	NA
6654	COLQ	chr3:15453838:T:G	Imputed	1	7	0.667	1/3580	NF	7	0.667	1/3067	NF	0	0	NA	NF	NA	NA	NA	NA
7954	MYOC	chr1:171636173:T:C	Imputed	0.82	7	1	1/3580	NF	7	1	1/3067	NF	0	0	NA	NF	NA	NA	NA	NA
9475	CNGA3	chr2:98396018:G:A	Imputed	0.82	7	1	1/3580	NF	7	1	1/3067	NF	0	0	NA	NF	NA	NA	NA	NA
12941	SPR	chr2:72888457:A:G	Imputed	0.82	7	0.286	1/3580	NF	7	0.286	1/3067	NF	0	0	NA	NF	NA	NA	NA	NA
13197	PYCR1	chr17:81935110:C:T	Imputed	1	7	0.667	1/3580	NF	7	0.667	1/3067	NF	0	0	NA	NF	NA	NA	NA	NA
55949	AGA	chr4:177438749:C:T	Imputed	0.82	7	0.238	1/3580	NF	7	0.238	1/3067	NF	0	0	NA	NF	NA	NA	NA	NA
180058	TTN	chr2:178542263:C:G	Imputed	1	7	0.476	1/3580	NF	7	0.476	1/3067	NF	0	0	NA	NF	NA	NA	NA	NA
224635	DDX41	chr5:177513396:A:G	Imputed	1	7	1	1/3580	NF	7	1	1/3067	NF	0	0	NA	NF	NA	NA	NA	NA
381746	ADAMTSL4	chr1:150558996:G:A	Imputed	0.82	7	0.714	1/3580	NF	7	0.714	1/3067	NF	0	0	NA	NF	NA	NA	NA	NA
495253	TSEN2	chr3:12503305:CAG:C	Imputed	0.65	7	1	1/3580	NF	7	1	1/3067	NF	0	0	NA	NF	NA	NA	NA	NA
505802	MYO15A	chr17:18122185:C:T	Imputed	0.82	7	0.952	1/3580	NF	7	0.952	1/3067	NF	0	0	NA	NF	NA	NA	NA	NA
1048261	GALNS	chr16:88842807:A:C	Imputed	0.82	7	0.067	1/3580	NF	7	0.067	1/3067	NF	0	0	NA	NF	NA	NA	NA	NA
1070631	ELAC2	chr17:12994983:G:A	Imputed	1	7	0.762	1/3580	NF	7	0.762	1/3067	NF	0	0	NA	NF	NA	NA	NA	NA
1417445	EYS	chr6:65490706:TC:T	Imputed	0.82	7	0.667	1/3580	NF	7	0.667	1/3067	NF	0	0	NA	NF	NA	NA	NA	NA
1417839	SLC19A1	chr21:45505379:CGGGCCCCCCTGGGCCCCCT:C	Imputed	1	7	0.476	1/3580	NF	7	0.476	1/3067	NF	0	0	NA	NF	NA	NA	NA	NA
1461682	NEXN	chr1:77933478:AG:A	Imputed	0.91	7	0.429	1/3580	NF	7	0.429	1/3067	NF	0	0	NA	NF	NA	NA	NA	NA
2056972	DNHD1	chr11:6567441:C:T	Imputed	1	7	1	1/3580	NF	7	1	1/3067	NF	0	0	NA	NF	NA	NA	NA	NA
2733394	FBXO7	chr22:32485131:C:T	Imputed	0.82	7	1	1/3580	NF	7	1	1/3067	NF	0	0	NA	NF	NA	NA	NA	NA
2734752	SKIC3	chr5:95530169:CT:C	Imputed	1	7	1	1/3580	NF	7	1	1/3067	NF	0	0	NA	NF	NA	NA	NA	NA
2737052	MLC1	chr22:50074295:C:T	Imputed	0.82	7	0	1/3580	NF	7	0	1/3067	NF	0	0	NA	NF	NA	NA	NA	NA
2929243	APOB	chr2:21025028:C:A	Imputed	0.82	7	1	1/3580	NF	7	1	1/3067	NF	0	0	NA	NF	NA	NA	NA	NA
203610	ACSF3	chr16:89154192:CT:C	WGS	0.97	6	0.3	1/309	NF	6	0.3	1/256	NF	0	0	NA	NF	NA	NA	NA	NA
6332	ASS1	chr9:130458482:C:T	Imputed	1	6	1	1/4177	NF	6	1	1/3579	NF	0	0	NA	NF	NA	NA	NA	NA
36258	GCK	chr7:44147726:A:G	Imputed	0.82	6	0.4	1/4177	NF	6	0.4	1/3579	NF	0	0	NA	NF	NA	NA	NA	NA
48343	USH2A	chr1:215786865:CTT:C	Imputed	0.82	6	0.5	1/4177	NF	6	0.5	1/3579	NF	0	0	NA	NF	NA	NA	NA	NA
214160	BCS1L	chr2:218661192:C:T	Imputed	0.82	6	0.833	1/4177	NF	6	0.833	1/3579	NF	0	0	NA	NF	NA	NA	NA	NA
290244	TTLL5	chr14:75745529:C:T	Imputed	0.82	6	1	1/4177	NF	6	1	1/3579	NF	0	0	NA	NF	NA	NA	NA	NA
371759	TMEM216	chr11:61393968:TG:T	Imputed	0.82	6	0.467	1/4177	NF	6	0.467	1/3579	NF	0	0	NA	NF	NA	NA	NA	NA
372295	ABCC6	chr16:16163008:C:T	Imputed	1	6	0.4	1/4177	NF	6	0.4	1/3579	NF	0	0	NA	NF	NA	NA	NA	NA
379715	PMM2	chr16:8801889:C:T	Imputed	0.82	6	0	1/4177	NF	6	0	1/3579	NF	0	0	NA	NF	NA	NA	NA	NA
424445	ARSA	chr22:50627328:GC:G	Imputed	0.82	6	0	1/4177	NF	6	0	1/3579	NF	0	0	NA	NF	NA	NA	NA	NA
429882	OBSL1	chr2:219566932:G:A	Imputed	0.91	6	0.267	1/4177	NF	6	0.267	1/3579	NF	0	0	NA	NF	NA	NA	NA	NA
533968	NEB	chr2:151496991:CAGGT:C	Imputed	1	6	0.667	1/4177	NF	6	0.667	1/3579	NF	0	0	NA	NF	NA	NA	NA	NA
555417	RMRP	chr9:35658021:G:GTCCTCAGCTTCACAGAGTA	Imputed	1	6	0.667	1/4177	NF	6	0.667	1/3579	NF	0	0	NA	NF	NA	NA	NA	NA
934121	GPHN	chr14:67727114:C:G	Imputed	0.82	6	0.5	1/4177	NF	6	0.5	1/3579	NF	0	0	NA	NF	NA	NA	NA	NA
949727	ADCY10	chr1:167878589:G:T	Imputed	0.82	6	1	1/4177	NF	6	1	1/3579	NF	0	0	NA	NF	NA	NA	NA	NA
1068466	UNC13D	chr17:75834364:G:GT	Imputed	1	6	0.267	1/4177	NF	6	0.267	1/3579	NF	0	0	NA	NF	NA	NA	NA	NA
1348013	COL11A2	chr6:33166809:C:T	Imputed	0.82	6	0.467	1/4177	NF	6	0.467	1/3579	NF	0	0	NA	NF	NA	NA	NA	NA
1524320	CYP19A1	chr15:51222347:A:G	Imputed	1	6	0.467	1/4177	NF	6	0.467	1/3579	NF	0	0	NA	NF	NA	NA	NA	NA
1694207	UNC13D	chr17:75834365:C:A	Imputed	1	6	0.267	1/4177	NF	6	0.267	1/3579	NF	0	0	NA	NF	NA	NA	NA	NA
2167991	UNC13D	chr17:75834358:C:CGG	Imputed	1	6	0.267	1/4177	NF	6	0.267	1/3579	NF	0	0	NA	NF	NA	NA	NA	NA
2195828	SUOX	chr12:56003958:GC:G	Imputed	1	6	0.667	1/4177	NF	6	0.667	1/3579	NF	0	0	NA	NF	NA	NA	NA	NA
2202706	CLCNKB	chr1:16050993:G:A	Imputed	1	6	0.4	1/4177	NF	6	0.4	1/3579	NF	0	0	NA	NF	NA	NA	NA	NA
2858483	PLK4	chr4:127885923:C:T	Imputed	0.82	6	0.667	1/4177	NF	6	0.667	1/3579	NF	0	0	NA	NF	NA	NA	NA	NA
2877164	KIAA0753	chr17:6606880:G:A	Imputed	0.82	6	0.4	1/4177	NF	6	0.4	1/3579	NF	0	0	NA	NF	NA	NA	NA	NA
30795	NAGLU	chr17:42543700:G:A	WGS	0.96	5	0.5	1/370	NF	5	0.5	1/308	NF	0	0	NA	NF	NA	NA	NA	NA
590774	AIMP1	chr4:106327500:TA:T	WGS	0.82	5	1	1/370	NF	5	1	1/308	NF	0	0	NA	NF	NA	NA	NA	NA
618399	STRC	chr15:43610350:G:A	WGS	0.74	5	0.5	1/370	NF	5	0.5	1/308	NF	0	0	NA	NF	NA	NA	NA	NA
1325251	SKIC3	chr5:95530152:CA:C	WGS	1	5	0.8	1/370	NF	5	0.8	1/308	NF	0	0	NA	NF	NA	NA	NA	NA
2973218	TBCD	chr17:82814867:TGGGGGATGTCTGGCGCTGGCAGAGCTGGGCAGGAGAGGCCTGTTGCTGCCGTCTCGACTCGTGGATGGTGAGTAGCTGAGGCACGGTCAG:T	WGS	0.96	5	0.167	1/370	NF	5	0.167	1/308	NF	0	0	NA	NF	NA	NA	NA	NA
1099	AGL	chr1:99916398:A:G	Imputed	1	5	0.3	1/5012	NF	5	0.3	1/4294	NF	0	0	NA	NF	NA	NA	NA	NA
5746	SLC27A4	chr9:128352659:A:G	Imputed	0.82	5	0.1	1/5012	NF	5	0.1	1/4294	NF	0	0	NA	NF	NA	NA	NA	NA
6756	PKP2	chr12:32802557:C:G	Imputed	1	5	0.8	1/5012	NF	5	0.8	1/4294	NF	0	0	NA	NF	NA	NA	NA	NA
14555	LAMC2	chr1:183215467:C:T	Imputed	0.82	5	0.333	1/5012	NF	5	0.333	1/4294	NF	0	0	NA	NF	NA	NA	NA	NA
39530	TGM1	chr14:24259744:C:T	Imputed	1	5	1	1/5012	NF	5	1	1/4294	NF	0	0	NA	NF	NA	NA	NA	NA
97630	MVK	chr12:109591301:C:T	Imputed	0.82	5	0.333	1/5012	NF	5	0.333	1/4294	NF	0	0	NA	NF	NA	NA	NA	NA
143095	CYGB	chr17:76540143:T:C	Imputed	0.82	5	0.8	1/5012	NF	5	0.8	1/4294	NF	0	0	NA	NF	NA	NA	NA	NA
212557	VLDLR	chr9:2622191:T:C	Imputed	0.82	5	1	1/5012	NF	5	1	1/4294	NF	0	0	NA	NF	NA	NA	NA	NA
433219	ABCC6	chr16:16202086:G:C	Imputed	0.82	5	0.4	1/5012	NF	5	0.4	1/4294	NF	0	0	NA	NF	NA	NA	NA	NA
451606	ALOX12B	chr17:8086075:TG:T	Imputed	0.82	5	0.3	1/5012	NF	5	0.3	1/4294	NF	0	0	NA	NF	NA	NA	NA	NA
520762	ATP7B	chr13:51973930:C:A	Imputed	0.82	5	1	1/5012	NF	5	1	1/4294	NF	0	0	NA	NF	NA	NA	NA	NA
560395	ROBO4	chr11:124897049:C:T	Imputed	0.82	5	1	1/5012	NF	5	1	1/4294	NF	0	0	NA	NF	NA	NA	NA	NA
812087	GFM1	chr3:158665356:CA:C	Imputed	0.82	5	1	1/5012	NF	5	1	1/4294	NF	0	0	NA	NF	NA	NA	NA	NA
981634	RPGRIP1	chr14:21327808:G:T	Imputed	1	5	0.5	1/5012	NF	5	0.5	1/4294	NF	0	0	NA	NF	NA	NA	NA	NA
1073123	LIAS	chr4:39467558:C:T	Imputed	0.82	5	0.4	1/5012	NF	5	0.4	1/4294	NF	0	0	NA	NF	NA	NA	NA	NA
1205361	EIF2B2	chr14:75003550:G:A	Imputed	1	5	0.6	1/5012	NF	5	0.6	1/4294	NF	0	0	NA	NF	NA	NA	NA	NA
1327913	CYP11A1	chr15:74338654:G:A	Imputed	0.82	5	0.6	1/5012	NF	5	0.6	1/4294	NF	0	0	NA	NF	NA	NA	NA	NA
2198678	KYNU	chr2:143033245:TA:T	Imputed	0.91	5	1	1/5012	NF	5	1	1/4294	NF	0	0	NA	NF	NA	NA	NA	NA
2203114	EIF2AK3	chr2:88590830:T:TA	Imputed	0.82	5	1	1/5012	NF	5	1	1/4294	NF	0	0	NA	NF	NA	NA	NA	NA
2203591	ETFDH	chr4:158706835:C:T	Imputed	1	5	1	1/5012	NF	5	1	1/4294	NF	0	0	NA	NF	NA	NA	NA	NA
2506680	OTOF	chr2:26458170:TTGA:T	Imputed	1	5	0.6	1/5012	NF	5	0.6	1/4294	NF	0	0	NA	NF	NA	NA	NA	NA
2572497	BRAT1	chr7:2543697:C:T	Imputed	0.91	5	0.3	1/5012	NF	5	0.3	1/4294	NF	0	0	NA	NF	NA	NA	NA	NA
2714396	PNPLA6	chr19:7536274:G:T	Imputed	0.82	5	1	1/5012	NF	5	1	1/4294	NF	0	0	NA	NF	NA	NA	NA	NA
2736019	CUBN	chr10:16933093:G:A	Imputed	1	5	0.3	1/5012	NF	5	0.3	1/4294	NF	0	0	NA	NF	NA	NA	NA	NA
2895677	PCNT	chr21:46443821:C:T	Imputed	1	5	0.1	1/5012	NF	5	0.1	1/4294	NF	0	0	NA	NF	NA	NA	NA	NA
3031946	FANCI	chr15:89307666:C:G	Imputed	1	5	0.6	1/5012	NF	5	0.6	1/4294	NF	0	0	NA	NF	NA	NA	NA	NA
438047	CABP4	chr11:67458392:C:T	Imputed	1	4	1	1/12531	NF	4	1	1/10736	NF	0	0	NA	NF	NA	NA	NA	NA
3179	CDAN1	chr15:42730757:G:A	WGS	0.82	4	1	1/617	NF	4	1	1/384	NF	0	0	NA	NF	NA	NA	NA	NA
6788	DHCR7	chr11:71435593:G:A	WGS	0.87	4	0.5	1/463	NF	4	0.5	1/384	NF	0	0	NA	NF	NA	NA	NA	NA
372278	PYROXD1	chr12:21445467:G:A	WGS	0.78	4	1	1/463	NF	4	1	1/384	NF	0	0	NA	NF	NA	NA	NA	NA
1066334	CFI	chr4:109746221:C:G	WGS	0.96	4	1	1/463	NF	4	1	1/384	NF	0	0	NA	NF	NA	NA	NA	NA
2180898	MFF	chr2:227330847:G:GAAATAATGAAGATGTTTCATTTTCAAGACCAGCAGATCTTGACCT	WGS	0.91	4	0	1/463	NF	4	0	1/384	NF	0	0	NA	NF	NA	NA	NA	NA
6466	PEX16	chr11:45914619:G:A	Imputed	1	4	0.5	1/6265	NF	4	0.5	1/5368	NF	0	0	NA	NF	NA	NA	NA	NA
6835	DLL3	chr19:39507456:G:A	Imputed	0.91	4	1	1/6265	NF	4	1	1/5368	NF	0	0	NA	NF	NA	NA	NA	NA
7898	ABCA4	chr1:94098928:G:A	Imputed	0.82	4	0.167	1/6265	NF	4	0.167	1/5368	NF	0	0	NA	NF	NA	NA	NA	NA
15465	HBB	chr11:5227157:G:C	Imputed	0.82	4	1	1/6265	NF	4	1	1/5368	NF	0	0	NA	NF	NA	NA	NA	NA
180651	GBE1	chr3:81577999:C:T	Imputed	1	4	1	1/6265	NF	4	1	1/5368	NF	0	0	NA	NF	NA	NA	NA	NA
206424	PNKP	chr19:49864211:T:TA	Imputed	0.82	4	1	1/6265	NF	4	1	1/5368	NF	0	0	NA	NF	NA	NA	NA	NA
242418	DYSF	chr2:71570680:G:A	Imputed	1	4	0.833	1/6265	NF	4	0.833	1/5368	NF	0	0	NA	NF	NA	NA	NA	NA
265420	SPG7	chr16:89548065:TC:T	Imputed	1	4	0	1/6265	NF	4	0	1/5368	NF	0	0	NA	NF	NA	NA	NA	NA
289906	PHF3	chr6:63720735:ACGATATTTAC:A	Imputed	0.82	4	0	1/6265	NF	4	0	1/5368	NF	0	0	NA	NF	NA	NA	NA	NA
657045	FKBP14	chr7:30026473:CAG:C	Imputed	0.82	4	1	1/6265	NF	4	1	1/5368	NF	0	0	NA	NF	NA	NA	NA	NA
803393	NAGLU	chr17:42541189:A:C	Imputed	0.82	4	0.667	1/6265	NF	4	0.667	1/5368	NF	0	0	NA	NF	NA	NA	NA	NA
808798	ERCC3	chr2:127279315:G:A	Imputed	0.82	4	1	1/6265	NF	4	1	1/5368	NF	0	0	NA	NF	NA	NA	NA	NA
879377	ABCC2	chr10:99799374:A:G	Imputed	1	4	0.833	1/6265	NF	4	0.833	1/5368	NF	0	0	NA	NF	NA	NA	NA	NA
939663	MKKS	chr20:10413134:GC:G	Imputed	1	4	0	1/6265	NF	4	0	1/5368	NF	0	0	NA	NF	NA	NA	NA	NA
985820	MSTO1	chr1:155612490:CTT:C	Imputed	1	4	1	1/6265	NF	4	1	1/5368	NF	0	0	NA	NF	NA	NA	NA	NA
1039229	PRF1	chr10:70598250:C:T	Imputed	1	4	0.5	1/6265	NF	4	0.5	1/5368	NF	0	0	NA	NF	NA	NA	NA	NA
1322843	EXPH5	chr11:108514567:TC:T	Imputed	0.82	4	1	1/6265	NF	4	1	1/5368	NF	0	0	NA	NF	NA	NA	NA	NA
1455433	CACNA1S	chr1:201050419:GC:G	Imputed	0.82	4	0.5	1/6265	NF	4	0.5	1/5368	NF	0	0	NA	NF	NA	NA	NA	NA
1458924	GLDC	chr9:6604594:AC:A	Imputed	0.82	4	0	1/6265	NF	4	0	1/5368	NF	0	0	NA	NF	NA	NA	NA	NA
1705348	DUOXA2	chr15:45116146:G:T	Imputed	1	4	0.167	1/6265	NF	4	0.167	1/5368	NF	0	0	NA	NF	NA	NA	NA	NA
1707105	GCM2	chr6:10877344:G:A	Imputed	1	4	0.333	1/6265	NF	4	0.333	1/5368	NF	0	0	NA	NF	NA	NA	NA	NA
1934393	AAAS	chr12:53309600:C:T	Imputed	1	4	1	1/6265	NF	4	1	1/5368	NF	0	0	NA	NF	NA	NA	NA	NA
2014351	MTFMT	chr15:65021525:CCA:C	Imputed	0.82	4	0.333	1/6265	NF	4	0.333	1/5368	NF	0	0	NA	NF	NA	NA	NA	NA
2082495	CACNA1B	chr9:138118730:C:T	Imputed	0.82	4	0.333	1/6265	NF	4	0.333	1/5368	NF	0	0	NA	NF	NA	NA	NA	NA
2719068	ABCC2	chr10:99836217:C:T	Imputed	0.82	4	1	1/6265	NF	4	1	1/5368	NF	0	0	NA	NF	NA	NA	NA	NA
2723457	MYO3A	chr10:26173830:C:CA	Imputed	1	4	1	1/6265	NF	4	1	1/5368	NF	0	0	NA	NF	NA	NA	NA	NA
2725585	ADSS1	chr14:104743065:A:G	Imputed	1	4	0.167	1/6265	NF	4	0.167	1/5368	NF	0	0	NA	NF	NA	NA	NA	NA
4288	GBA1	chr1:155235252:A:G	WGS	0.89	3	0	1/1852	NF	3	0	1/1538	NF	0	0	NA	NF	NA	NA	NA	NA
2885	HSD3B7	chr16:30985702:CAG:C	WGS	1	3	0.333	1/617	NF	3	0.333	1/513	NF	0	0	NA	NF	NA	NA	NA	NA
6066	RECQL4	chr8:144514982:CA:C	WGS	0.3	3	1	1/617	NF	3	1	1/513	NF	0	0	NA	NF	NA	NA	NA	NA
217704	TMEM216	chr11:61397942:T:G	WGS	0.94	3	1	1/617	NF	3	1	1/513	NF	0	0	NA	NF	NA	NA	NA	NA
559925	OTUD6B	chr8:91080726:T:C	WGS	0.82	3	1	1/617	NF	3	1	1/513	NF	0	0	NA	NF	NA	NA	NA	NA
835648	SPINK5	chr5:148065377:G:A	WGS	1	3	1	1/617	NF	3	1	1/513	NF	0	0	NA	NF	NA	NA	NA	NA
2153568	MOCS2	chr5:53108574:G:A	WGS	0.94	3	1	1/617	NF	3	1	1/513	NF	0	0	NA	NF	NA	NA	NA	NA
170	OAT	chr10:124400941:C:T	Imputed	1	3	0.333	1/8354	NF	3	0.333	1/7157	NF	0	0	NA	NF	NA	NA	NA	NA
31156	C19orf12	chr19:29708415:G:A	Imputed	1	3	0.667	1/8354	NF	3	0.667	1/7157	NF	0	0	NA	NF	NA	NA	NA	NA
40890	CD27	chr12:6445445:G:A	Imputed	0.82	3	0.333	1/8354	NF	3	0.333	1/7157	NF	0	0	NA	NF	NA	NA	NA	NA
56529	CLN5	chr13:77000844:CACAA:C	Imputed	1	3	0	1/8354	NF	3	0	1/7157	NF	0	0	NA	NF	NA	NA	NA	NA
92452	FH	chr1:241500533:CT:C	Imputed	0.82	3	0.333	1/8354	NF	3	0.333	1/7157	NF	0	0	NA	NF	NA	NA	NA	NA
93214	MAN2B1	chr19:12649134:A:G	Imputed	1	3	1	1/8354	NF	3	1	1/7157	NF	0	0	NA	NF	NA	NA	NA	NA
99211	ABCA4	chr1:94042830:C:T	Imputed	0.82	3	0.333	1/8354	NF	3	0.333	1/7157	NF	0	0	NA	NF	NA	NA	NA	NA
120179	CYP7B1	chr8:64615194:T:C	Imputed	0.82	3	1	1/8354	NF	3	1	1/7157	NF	0	0	NA	NF	NA	NA	NA	NA
208021	MCOLN1	chr19:7527877:A:C	Imputed	1	3	0	1/8354	NF	3	0	1/7157	NF	0	0	NA	NF	NA	NA	NA	NA
211521	MPDZ	chr9:13221493:C:T	Imputed	0.83	3	0.333	1/8354	NF	3	0.333	1/7157	NF	0	0	NA	NF	NA	NA	NA	NA
217630	CEP290	chr12:88130283:A:C	Imputed	0.82	3	0	1/8354	NF	3	0	1/7157	NF	0	0	NA	NF	NA	NA	NA	NA
221910	RAD51B	chr14:67823627:G:A	Imputed	1	3	0	1/8354	NF	3	0	1/7157	NF	0	0	NA	NF	NA	NA	NA	NA
266024	PRMT7	chr16:68346144:G:T	Imputed	0.82	3	1	1/8354	NF	3	1	1/7157	NF	0	0	NA	NF	NA	NA	NA	NA
291239	ZNF469	chr16:88433907:TG:T	Imputed	1	3	0.333	1/8354	NF	3	0.333	1/7157	NF	0	0	NA	NF	NA	NA	NA	NA
488996	MTO1	chr6:73482241:C:T	Imputed	1	3	0.333	1/8354	NF	3	0.333	1/7157	NF	0	0	NA	NF	NA	NA	NA	NA
550951	DHCR7	chr11:71442349:A:G	Imputed	1	3	1	1/8354	NF	3	1	1/7157	NF	0	0	NA	NF	NA	NA	NA	NA
551446	ALPL	chr1:21577544:G:A	Imputed	0.82	3	1	1/8354	NF	3	1	1/7157	NF	0	0	NA	NF	NA	NA	NA	NA
553383	ERCC6	chr10:49474056:G:A	Imputed	1	3	1	1/8354	NF	3	1	1/7157	NF	0	0	NA	NF	NA	NA	NA	NA
558511	EYS	chr6:64997581:C:T	Imputed	0.82	3	0.333	1/8354	NF	3	0.333	1/7157	NF	0	0	NA	NF	NA	NA	NA	NA
953906	CYP24A1	chr20:54158135:C:T	Imputed	0.82	3	0	1/8354	NF	3	0	1/7157	NF	0	0	NA	NF	NA	NA	NA	NA
959534	SPINK5	chr5:148123905:C:T	Imputed	0.82	3	0	1/8354	NF	3	0	1/7157	NF	0	0	NA	NF	NA	NA	NA	NA
985576	SEC24D	chr4:118744943:C:A	Imputed	1	3	0.333	1/8354	NF	3	0.333	1/7157	NF	0	0	NA	NF	NA	NA	NA	NA
1012795	DNAH11	chr7:21901118:C:CCAAA	Imputed	0.82	3	1	1/8354	NF	3	1	1/7157	NF	0	0	NA	NF	NA	NA	NA	NA
1071734	SGSH	chr17:80214290:C:T	Imputed	1	3	0.333	1/8354	NF	3	0.333	1/7157	NF	0	0	NA	NF	NA	NA	NA	NA
1323685	TECTA	chr11:121128317:A:AGGAG	Imputed	0.82	3	1	1/8354	NF	3	1	1/7157	NF	0	0	NA	NF	NA	NA	NA	NA
1324441	GAA	chr17:80104887:G:T	Imputed	0.82	3	0.333	1/8354	NF	3	0.333	1/7157	NF	0	0	NA	NF	NA	NA	NA	NA
1341438	TBX4	chr17:61465853:G:A	Imputed	1	3	1	1/8354	NF	3	1	1/7157	NF	0	0	NA	NF	NA	NA	NA	NA
1343371	CFHR1	chr1:196831893:C:T	Imputed	1	3	1	1/8354	NF	3	1	1/7157	NF	0	0	NA	NF	NA	NA	NA	NA
1371066	ADGRV1	chr5:90755151:TAAAA:T	Imputed	0.82	3	1	1/8354	NF	3	1	1/7157	NF	0	0	NA	NF	NA	NA	NA	NA
1391960	COG5	chr7:107230661:G:A	Imputed	0.82	3	1	1/8354	NF	3	1	1/7157	NF	0	0	NA	NF	NA	NA	NA	NA
1502957	GCDH	chr19:12896270:G:A	Imputed	0.82	3	1	1/8354	NF	3	1	1/7157	NF	0	0	NA	NF	NA	NA	NA	NA
1963958	LARS2	chr3:45491561:GA:G	Imputed	0.82	3	0.333	1/8354	NF	3	0.333	1/7157	NF	0	0	NA	NF	NA	NA	NA	NA
1984815	ACSF3	chr16:89120846:C:G	Imputed	0.82	3	0.333	1/8354	NF	3	0.333	1/7157	NF	0	0	NA	NF	NA	NA	NA	NA
2072182	SEC24D	chr4:118817393:CA:C	Imputed	1	3	1	1/8354	NF	3	1	1/7157	NF	0	0	NA	NF	NA	NA	NA	NA
2081421	NBAS	chr2:15186785:AT:A	Imputed	1	3	0	1/8354	NF	3	0	1/7157	NF	0	0	NA	NF	NA	NA	NA	NA
2170845	BUB1B	chr15:40210108:A:G	Imputed	1	3	0.333	1/8354	NF	3	0.333	1/7157	NF	0	0	NA	NF	NA	NA	NA	NA
2503066	LUC7L2	chr7:139341488:A:G	Imputed	0.82	3	1	1/8354	NF	3	1	1/7157	NF	0	0	NA	NF	NA	NA	NA	NA
2683442	F7	chr13:113117597:G:A	Imputed	1	3	1	1/8354	NF	3	1	1/7157	NF	0	0	NA	NF	NA	NA	NA	NA
2701505	ITGB4	chr17:75742734:G:GT	Imputed	0.82	3	1	1/8354	NF	3	1	1/7157	NF	0	0	NA	NF	NA	NA	NA	NA
2915422	OSTM1	chr6:108074396:C:A	Imputed	0.82	3	0.333	1/8354	NF	3	0.333	1/7157	NF	0	0	NA	NF	NA	NA	NA	NA
3006381	DYNC2H1	chr11:103188640:T:A	Imputed	0.82	3	0	1/8354	NF	3	0	1/7157	NF	0	0	NA	NF	NA	NA	NA	NA
3011542	MAK	chr6:10817955:TTAAG:T	Imputed	1	3	1	1/8354	NF	3	1	1/7157	NF	0	0	NA	NF	NA	NA	NA	NA
1073981	HFE	chr6:26090975:C:T	Imputed	1	2	1	1/12531	NF	2	1	1/10736	NF	0	0	NA	NF	NA	NA	NA	NA
16653	TYMP	chr22:50526638:T:G	Imputed	1	2	0	1/12531	NF	2	0	1/10736	NF	0	0	NA	NF	NA	NA	NA	NA
92577	MSH6	chr2:47804948:C:A	Imputed	1	2	1	1/12531	NF	2	1	1/10736	NF	0	0	NA	NF	NA	NA	NA	NA
141382	BRIP1	chr17:61799200:G:A	Imputed	1	2	0	1/12531	NF	2	0	1/10736	NF	0	0	NA	NF	NA	NA	NA	NA
202424	TTN	chr2:178549309:G:A	Imputed	1	2	1	1/12531	NF	2	1	1/10736	NF	0	0	NA	NF	NA	NA	NA	NA
214017	ACO2	chr22:41515536:G:T	Imputed	1	2	1	1/12531	NF	2	1	1/10736	NF	0	0	NA	NF	NA	NA	NA	NA
280107	ABCD4	chr14:74296332:C:A	Imputed	1	2	0	1/12531	NF	2	0	1/10736	NF	0	0	NA	NF	NA	NA	NA	NA
347497	BBS12	chr4:122742983:CA:C	Imputed	1	2	0	1/12531	NF	2	0	1/10736	NF	0	0	NA	NF	NA	NA	NA	NA
371438	ATP7B	chr13:51935623:GAC:G	Imputed	1	2	1	1/12531	NF	2	1	1/10736	NF	0	0	NA	NF	NA	NA	NA	NA
439866	LRBA	chr4:150914313:G:C	Imputed	1	2	0	1/12531	NF	2	0	1/10736	NF	0	0	NA	NF	NA	NA	NA	NA
477827	QARS1	chr3:49099762:G:A	Imputed	1	2	1	1/12531	NF	2	1	1/10736	NF	0	0	NA	NF	NA	NA	NA	NA
817606	POMT1	chr9:131509781:CAG:C	Imputed	1	2	0	1/12531	NF	2	0	1/10736	NF	0	0	NA	NF	NA	NA	NA	NA
847988	CYP11B2	chr8:142917692:AGCCACCTGTT:A	Imputed	1	2	0	1/12531	NF	2	0	1/10736	NF	0	0	NA	NF	NA	NA	NA	NA
867037	CNGA3	chr2:98397151:C:A	Imputed	1	2	0	1/12531	NF	2	0	1/10736	NF	0	0	NA	NF	NA	NA	NA	NA
1066141	CSPP1	chr8:67149936:G:A	Imputed	1	2	0	1/12531	NF	2	0	1/10736	NF	0	0	NA	NF	NA	NA	NA	NA
1066637	PFKM	chr12:48141911:TA:T	Imputed	1	2	1	1/12531	NF	2	1	1/10736	NF	0	0	NA	NF	NA	NA	NA	NA
1069370	INPP5E	chr9:136431038:G:C	Imputed	1	2	0	1/12531	NF	2	0	1/10736	NF	0	0	NA	NF	NA	NA	NA	NA
1071417	BCS1L	chr2:218662910:G:A	Imputed	1	2	0	1/12531	NF	2	0	1/10736	NF	0	0	NA	NF	NA	NA	NA	NA
1072840	HPS5	chr11:18291922:T:A	Imputed	1	2	1	1/12531	NF	2	1	1/10736	NF	0	0	NA	NF	NA	NA	NA	NA
1355954	CASP8	chr2:201269532:TG:T	Imputed	1	2	0	1/12531	NF	2	0	1/10736	NF	0	0	NA	NF	NA	NA	NA	NA
2571789	FLG	chr1:152305165:C:A	Imputed	1	2	0	1/12531	NF	2	0	1/10736	NF	0	0	NA	NF	NA	NA	NA	NA
6331	ASS1	chr9:130452281:C:T	WGS	1	2	0	1/926	NF	2	0	1/769	NF	0	0	NA	NF	NA	NA	NA	NA
36710	RAG1	chr11:36574870:G:T	WGS	0.91	2	0	1/926	NF	2	0	1/769	NF	0	0	NA	NF	NA	NA	NA	NA
56040	GLDC	chr9:6592982:G:A	WGS	1	2	1	1/926	NF	2	1	1/769	NF	0	0	NA	NF	NA	NA	NA	NA
91398	TBC1D24	chr16:2498261:AT:A	WGS	0.91	2	0	1/926	NF	2	0	1/769	NF	0	0	NA	NF	NA	NA	NA	NA
203534	AFG2A	chr4:122927721:G:A	WGS	1	2	1	1/926	NF	2	1	1/769	NF	0	0	NA	NF	NA	NA	NA	NA
203615	ASL	chr7:66087380:C:T	WGS	0.82	2	0	1/926	NF	2	0	1/769	NF	0	0	NA	NF	NA	NA	NA	NA
264999	ABCA12	chr2:215045850:G:A	WGS	0.91	2	1	1/926	NF	2	1	1/769	NF	0	0	NA	NF	NA	NA	NA	NA
406707	CDKN2A	chr9:21971100:G:A	WGS	1	2	1	1/926	NF	2	1	1/769	NF	0	0	NA	NF	NA	NA	NA	NA
518268	SGSH	chr17:80210880:CG:C	WGS	0.91	2	0	1/926	NF	2	0	1/769	NF	0	0	NA	NF	NA	NA	NA	NA
561203	VPS13D	chr1:12368581:A:G	WGS	0.91	2	1	1/926	NF	2	1	1/769	NF	0	0	NA	NF	NA	NA	NA	NA
660609	MTHFR	chr1:11791260:G:A	WGS	0.91	2	1	1/926	NF	2	1	1/769	NF	0	0	NA	NF	NA	NA	NA	NA
694522	TUBB8	chr10:47629:C:T	WGS	0.2	2	0	1/926	NF	2	0	1/769	NF	0	0	NA	NF	NA	NA	NA	NA
917714	SLC6A19	chr5:1212353:C:T	WGS	1	2	0	1/926	NF	2	0	1/769	NF	0	0	NA	NF	NA	NA	NA	NA
2158347	GALC	chr14:87993150:T:TAGCC	WGS	0.91	2	1	1/926	NF	2	1	1/769	NF	0	0	NA	NF	NA	NA	NA	NA
2875670	MTHFS	chr15:79896963:G:GCGCTGCTCACCGCTGC	WGS	0.74	2	1	1/926	NF	2	1	1/769	NF	0	0	NA	NF	NA	NA	NA	NA
3064991	GSTT2	chr22:23960293:C:T	WGS	0.82	2	0	1/926	NF	2	0	1/769	NF	0	0	NA	NF	NA	NA	NA	NA
555892	CPS1	chr2:210612116:G:T	WGS	0.91	2	0	1/926	NF	2	0	NA	NF	0	0	NA	NF	NA	NA	NA	NA
2898953	GAS8	chr16:90031305:G:T	WGS	1	2	0	1/926	NF	2	0	NA	NF	0	0	NA	NF	NA	NA	NA	NA
905	GUSB	chr7:65979782:G:A	WGS	1	1	0	1/1852	NF	1	0	1/1538	NF	0	0	NA	NF	NA	NA	NA	NA
1993	ARL13B	chr3:94036663:C:T	WGS	0.82	1	0	1/1852	NF	1	0	1/1538	NF	0	0	NA	NF	NA	NA	NA	NA
3170	HGD	chr3:120675864:C:T	WGS	1	1	0	1/1852	NF	1	0	1/1538	NF	0	0	NA	NF	NA	NA	NA	NA
3306	LIPH	chr3:185534812:T:TCTTACTAGAGGCATGGGTATATATTAAAGTTGTAGCTCCTCGATTCCAATCAACAACAACTACGTTCATGTCTTCAACAGAGAGCAAACC	WGS	0.82	1	0	1/1852	NF	1	0	1/1538	NF	0	0	NA	NF	NA	NA	NA	NA
4054	TPO	chr2:1493987:C:CT	WGS	1	1	0	1/1852	NF	1	0	1/1538	NF	0	0	NA	NF	NA	NA	NA	NA
4232	FKRP	chr19:46756349:T:C	WGS	1	1	0	1/1852	NF	1	0	1/1538	NF	0	0	NA	NF	NA	NA	NA	NA
4738	BRIP1	chr17:61716051:G:A	WGS	0.3	1	0	1/1852	NF	1	0	1/1538	NF	0	0	NA	NF	NA	NA	NA	NA
13838	FGF3	chr11:69816334:G:A	WGS	0.82	1	0	1/1852	NF	1	0	1/1538	NF	0	0	NA	NF	NA	NA	NA	NA
18022	SERPINC1	chr1:173914795:G:A	WGS	1	1	0	1/1852	NF	1	0	1/1538	NF	0	0	NA	NF	NA	NA	NA	NA
31174	PRRT2	chr16:29813772:C:T	WGS	1	1	0	1/1852	NF	1	0	1/1538	NF	0	0	NA	NF	NA	NA	NA	NA
91301	PMS2	chr7:6005918:C:T	WGS	0.82	1	0	1/1852	NF	1	0	1/1538	NF	0	0	NA	NF	NA	NA	NA	NA
95071	ETFDH	chr4:158703540:G:T	WGS	0.82	1	0	1/1852	NF	1	0	1/1538	NF	0	0	NA	NF	NA	NA	NA	NA
140752	SLC13A5	chr17:6703031:C:T	WGS	1	1	0	1/1852	NF	1	0	1/1538	NF	0	0	NA	NF	NA	NA	NA	NA
188051	SLC52A2	chr8:144360300:C:T	WGS	1	1	0	1/1852	NF	1	0	1/1538	NF	0	0	NA	NF	NA	NA	NA	NA
188760	F11	chr4:186284142:C:T	WGS	1	1	0	1/1852	NF	1	0	1/1538	NF	0	0	NA	NF	NA	NA	NA	NA
212565	VLDLR	chr9:2635452:G:A	WGS	0.82	1	0	1/1852	NF	1	0	1/1538	NF	0	0	NA	NF	NA	NA	NA	NA
219413	ALDH7A1	chr5:126577145:T:C	WGS	0.82	1	0	1/1852	NF	1	0	1/1538	NF	0	0	NA	NF	NA	NA	NA	NA
224055	BCKDHB	chr6:80168951:C:T	WGS	1	1	0	1/1852	NF	1	0	1/1538	NF	0	0	NA	NF	NA	NA	NA	NA
224173	FERMT1	chr20:6097571:C:A	WGS	1	1	0	1/1852	NF	1	0	1/1538	NF	0	0	NA	NF	NA	NA	NA	NA
265249	MPL	chr1:43338704:CT:C	WGS	0.47	1	0	1/1852	NF	1	0	1/1538	NF	0	0	NA	NF	NA	NA	NA	NA
287499	PEX2	chr8:76983833:ACCACCTG:A	WGS	1	1	0	1/1852	NF	1	0	1/1538	NF	0	0	NA	NF	NA	NA	NA	NA
371127	SLC17A5	chr6:73635381:C:T	WGS	1	1	0	1/1852	NF	1	0	1/1538	NF	0	0	NA	NF	NA	NA	NA	NA
372330	COL7A1	chr3:48590721:G:A	WGS	1	1	0	1/1852	NF	1	0	1/1538	NF	0	0	NA	NF	NA	NA	NA	NA
430011	DNAH5	chr5:13840968:G:A	WGS	1	1	0	1/1852	NF	1	0	1/1538	NF	0	0	NA	NF	NA	NA	NA	NA
481217	ATM	chr11:108250898:CAG:C	WGS	0.82	1	0	1/1852	NF	1	0	1/1538	NF	0	0	NA	NF	NA	NA	NA	NA
493439	IMPG1	chr6:76034711:C:T	WGS	1	1	0	1/1852	NF	1	0	1/1538	NF	0	0	NA	NF	NA	NA	NA	NA
552175	PTS	chr11:112233434:C:T	WGS	0.65	1	0	1/1852	NF	1	0	1/1538	NF	0	0	NA	NF	NA	NA	NA	NA
579309	PROC	chr2:127428579:C:T	WGS	1	1	0	1/1852	NF	1	0	1/1538	NF	0	0	NA	NF	NA	NA	NA	NA
594478	BCHE	chr3:165830933:AT:A	WGS	1	1	0	1/1852	NF	1	0	1/1538	NF	0	0	NA	NF	NA	NA	NA	NA
632262	LCAT	chr16:67942921:G:A	WGS	0.82	1	0	1/1852	NF	1	0	1/1538	NF	0	0	NA	NF	NA	NA	NA	NA
695038	LIPA	chr10:89214949:A:T	WGS	1	1	0	1/1852	NF	1	0	1/1538	NF	0	0	NA	NF	NA	NA	NA	NA
801894	ATIC	chr2:215336111:A:G	WGS	1	1	0	1/1852	NF	1	0	1/1538	NF	0	0	NA	NF	NA	NA	NA	NA
934395	COG1	chr17:73201255:G:A	WGS	1	1	0	1/1852	NF	1	0	1/1538	NF	0	0	NA	NF	NA	NA	NA	NA
939428	PHF3	chr6:63721047:A:T	WGS	1	1	0	1/1852	NF	1	0	1/1538	NF	0	0	NA	NF	NA	NA	NA	NA
974247	FANCA	chr16:89765058:GAACTGA:G	WGS	1	1	0	1/1852	NF	1	0	1/1538	NF	0	0	NA	NF	NA	NA	NA	NA
978652	PIEZO1	chr16:88722887:T:TCATGGTGC	WGS	1	1	0	1/1852	NF	1	0	1/1538	NF	0	0	NA	NF	NA	NA	NA	NA
983499	GOSR2	chr17:46929572:C:T	WGS	0.82	1	0	1/1852	NF	1	0	1/1538	NF	0	0	NA	NF	NA	NA	NA	NA
1048379	GALNS	chr16:88842829:T:A	WGS	1	1	0	1/1852	NF	1	0	1/1538	NF	0	0	NA	NF	NA	NA	NA	NA
1067141	RMRP	chr9:35658018:C:CACGTCCTCAGCTTCACAGAG	WGS	0.82	1	0	1/1852	NF	1	0	1/1538	NF	0	0	NA	NF	NA	NA	NA	NA
1069187	DDX41	chr5:177516185:CTT:C	WGS	1	1	0	1/1852	NF	1	0	1/1538	NF	0	0	NA	NF	NA	NA	NA	NA
1071129	ADAMTS2	chr5:179124993:G:A	WGS	1	1	0	1/1852	NF	1	0	1/1538	NF	0	0	NA	NF	NA	NA	NA	NA
1076782	SLC3A1	chr2:44301084:C:T	WGS	0.82	1	0	1/1852	NF	1	0	1/1538	NF	0	0	NA	NF	NA	NA	NA	NA
1224320	NIPBL	chr5:36984980:T:TA	WGS	1	1	0	1/1852	NF	1	0	1/1538	NF	0	0	NA	NF	NA	NA	NA	NA
1322828	ERCC1	chr19:45421378:G:A	WGS	0.78	1	0	1/1852	NF	1	0	1/1538	NF	0	0	NA	NF	NA	NA	NA	NA
1325008	RNF168	chr3:196483787:GTTTC:G	WGS	1	1	0	1/1852	NF	1	0	1/1538	NF	0	0	NA	NF	NA	NA	NA	NA
1338524	CYP17A1	chr10:102830910:C:T	WGS	0.82	1	0	1/1852	NF	1	0	1/1538	NF	0	0	NA	NF	NA	NA	NA	NA
1342132	CTC1	chr17:8231749:G:A	WGS	1	1	0	1/1852	NF	1	0	1/1538	NF	0	0	NA	NF	NA	NA	NA	NA
1392857	SLC2A10	chr20:46725514:AC:A	WGS	0.82	1	0	1/1852	NF	1	0	1/1538	NF	0	0	NA	NF	NA	NA	NA	NA
1401561	EIF2AK3	chr2:88562324:G:GC	WGS	0.82	1	0	1/1852	NF	1	0	1/1538	NF	0	0	NA	NF	NA	NA	NA	NA
1451462	MCM3AP	chr21:46260896:CTT:C	WGS	0.65	1	0	1/1852	NF	1	0	1/1538	NF	0	0	NA	NF	NA	NA	NA	NA
1453617	SMPD1	chr11:6391632:AC:A	WGS	0.83	1	0	1/1852	NF	1	0	1/1538	NF	0	0	NA	NF	NA	NA	NA	NA
1458235	OCA2	chr15:27955156:A:G	WGS	0.82	1	0	1/1852	NF	1	0	1/1538	NF	0	0	NA	NF	NA	NA	NA	NA
1483923	TCTN2	chr12:123699811:G:A	WGS	1	1	0	1/1852	NF	1	0	1/1538	NF	0	0	NA	NF	NA	NA	NA	NA
1696296	AP4E1	chr15:50997783:G:A	WGS	1	1	0	1/1852	NF	1	0	1/1538	NF	0	0	NA	NF	NA	NA	NA	NA
1707879	RECQL	chr12:21468735:TAGA:T	WGS	0.82	1	0	1/1852	NF	1	0	1/1538	NF	0	0	NA	NF	NA	NA	NA	NA
1723372	VPS13B	chr8:99511177:C:CA	WGS	1	1	0	1/1852	NF	1	0	1/1538	NF	0	0	NA	NF	NA	NA	NA	NA
1806717	PCNT	chr21:46440203:G:A	WGS	0.65	1	0	1/1852	NF	1	0	1/1538	NF	0	0	NA	NF	NA	NA	NA	NA
1936676	TET2	chr4:105234763:TC:T	WGS	0.82	1	0	1/1852	NF	1	0	1/1538	NF	0	0	NA	NF	NA	NA	NA	NA
2061474	FANCI	chr15:89263456:TTCAAGTAAGCATCATCTTTTCCCTTTTCTTTGTGTATCCTGCTTTGTGAACTTACTTGCTA:T	WGS	1	1	0	1/1852	NF	1	0	1/1538	NF	0	0	NA	NF	NA	NA	NA	NA
2431930	PIEZO2	chr18:10736640:CTTCT:C	WGS	0.82	1	0	1/1852	NF	1	0	1/1538	NF	0	0	NA	NF	NA	NA	NA	NA
2501121	ACADS	chr12:120725887:T:C	WGS	1	1	0	1/1852	NF	1	0	1/1538	NF	0	0	NA	NF	NA	NA	NA	NA
2578024	FASTKD2	chr2:206767188:CCT:C	WGS	1	1	0	1/1852	NF	1	0	1/1538	NF	0	0	NA	NF	NA	NA	NA	NA
2629308	ABCC2	chr10:99845780:C:T	WGS	1	1	0	1/1852	NF	1	0	1/1538	NF	0	0	NA	NF	NA	NA	NA	NA
2736653	GALK1	chr17:75756548:C:T	WGS	1	1	0	1/1852	NF	1	0	1/1538	NF	0	0	NA	NF	NA	NA	NA	NA
2801374	ADAMTSL4	chr1:150559394:CAGGCCCCCTGCCCTGCAGCCCTGTCA:C	WGS	0.82	1	0	1/1852	NF	1	0	1/1538	NF	0	0	NA	NF	NA	NA	NA	NA
2990601	COX15	chr10:99729735:C:G	WGS	1	1	0	1/1852	NF	1	0	1/1538	NF	0	0	NA	NF	NA	NA	NA	NA
3013093	TET2	chr4:105259626:T:TG	WGS	1	1	0	1/1852	NF	1	0	1/1538	NF	0	0	NA	NF	NA	NA	NA	NA
3024509	GPAT2	chr2:96023401:G:A	WGS	1	1	0	1/1852	NF	1	0	1/1538	NF	0	0	NA	NF	NA	NA	NA	NA
3075865	ESPN	chr1:6440626:GT:G	WGS	0.83	1	0	1/1852	NF	1	0	1/1538	NF	0	0	NA	NF	NA	NA	NA	NA
6306	AURKC	chr19:57232069:TC:T	Imputed	1	1	0	1/25061	NF	1	0	1/21472	NF	0	0	NA	NF	NA	NA	NA	NA
9260	HMGCS2	chr1:119750830:C:T	Imputed	1	1	0	1/25061	NF	1	0	1/21472	NF	0	0	NA	NF	NA	NA	NA	NA
56093	GLDC	chr9:6534707:C:T	Imputed	1	1	0	1/25061	NF	1	0	1/21472	NF	0	0	NA	NF	NA	NA	NA	NA
103296	NLRP5	chr19:55999788:G:A	Imputed	1	1	0	1/25061	NF	1	0	1/21472	NF	0	0	NA	NF	NA	NA	NA	NA
406456	SPG11	chr15:44610917:C:CAGGG	Imputed	1	1	0	1/25061	NF	1	0	1/21472	NF	0	0	NA	NF	NA	NA	NA	NA
546569	TRIP11	chr14:92005505:CTTCT:C	Imputed	1	1	0	1/25061	NF	1	0	1/21472	NF	0	0	NA	NF	NA	NA	NA	NA
555608	MYO7A	chr11:77189434:C:A	Imputed	1	1	0	1/25061	NF	1	0	1/21472	NF	0	0	NA	NF	NA	NA	NA	NA
572305	RECQL4	chr8:144513610:G:A	Imputed	1	1	0	1/25061	NF	1	0	1/21472	NF	0	0	NA	NF	NA	NA	NA	NA
618144	GLMN	chr1:92271644:T:TA	Imputed	1	1	0	1/25061	NF	1	0	1/21472	NF	0	0	NA	NF	NA	NA	NA	NA
865997	GPHN	chr14:67729247:C:T	Imputed	1	1	0	1/25061	NF	1	0	1/21472	NF	0	0	NA	NF	NA	NA	NA	NA
958954	SLC4A11	chr20:3233954:CCT:C	Imputed	1	1	0	1/25061	NF	1	0	1/21472	NF	0	0	NA	NF	NA	NA	NA	NA
978206	DDX41	chr5:177515739:C:T	Imputed	1	1	0	1/25061	NF	1	0	1/21472	NF	0	0	NA	NF	NA	NA	NA	NA
987292	CTC1	chr17:8237497:G:A	Imputed	1	1	0	1/25061	NF	1	0	1/21472	NF	0	0	NA	NF	NA	NA	NA	NA
1065615	ABCC8	chr11:17395214:C:T	Imputed	1	1	0	1/25061	NF	1	0	1/21472	NF	0	0	NA	NF	NA	NA	NA	NA
1275815	IMPG1	chr6:76042042:A:AT	Imputed	1	1	0	1/25061	NF	1	0	1/21472	NF	0	0	NA	NF	NA	NA	NA	NA
1451613	TCTN3	chr10:95693717:A:AG	Imputed	1	1	0	1/25061	NF	1	0	1/21472	NF	0	0	NA	NF	NA	NA	NA	NA
1466813	UNC13D	chr17:75840956:C:A	Imputed	1	1	0	1/25061	NF	1	0	1/21472	NF	0	0	NA	NF	NA	NA	NA	NA
1931360	AICDA	chr12:8605214:C:T	Imputed	1	1	0	1/25061	NF	1	0	1/21472	NF	0	0	NA	NF	NA	NA	NA	NA
2178770	HADHA	chr2:26236853:A:C	Imputed	1	1	0	1/25061	NF	1	0	1/21472	NF	0	0	NA	NF	NA	NA	NA	NA
2580368	HMGCS1	chr5:43298757:A:G	Imputed	1	1	0	1/25061	NF	1	0	1/21472	NF	0	0	NA	NF	NA	NA	NA	NA
2985445	SLC38A8	chr16:84041998:C:A	Imputed	1	1	0	1/25061	NF	1	0	1/21472	NF	0	0	NA	NF	NA	NA	NA	NA
438635	MRPS34	chr16:1773026:G:A	Imputed	0.15	64	0.191	1/392	NF	63	0.197	1/341	NF	1	0	1/3589	NF	NA	NA	NA	NA
30703	WDR19	chr4:39231943:T:C	Imputed	0.96	50	0.851	1/501	NF	49	0.85	1/438	NF	1	0	1/3589	NF	NA	NA	NA	NA
4951	CRTAP	chr3:33114080:G:A	Imputed	0.91	48	0.113	1/522	NF	47	0.114	1/457	NF	1	0	1/3589	NF	NA	NA	NA	NA
2500276	KIAA0825	chr5:94391521:GGCCGTTTCCCTACCTCATT:G	Imputed	0.47	47	0.433	1/533	NF	46	0.433	1/467	NF	1	0	1/3589	NF	NA	NA	NA	NA
2627143	FUCA1	chr1:23859867:C:T	Imputed	1	47	0.922	1/533	NF	46	0.918	1/467	NF	1	0	1/3589	NF	NA	NA	NA	NA
6571	ABCC6	chr16:16163087:G:A	Imputed	1	39	0.957	1/643	NF	38	0.955	1/565	NF	1	0	1/3589	NF	NA	NA	NA	NA
8180	CTRC	chr1:15440524:G:A	Imputed	1	39	0.73	1/643	NF	38	0.768	1/565	NF	1	0	1/3589	NF	NA	NA	NA	NA
101505	DPY19L2	chr12:63569312:T:A	Imputed	0.82	39	0.323	1/643	NF	38	0.312	1/565	NF	1	0	1/3589	NF	NA	NA	NA	NA
1028940	AURKC	chr19:57235043:C:G	Imputed	0.24	37	0.138	1/677	NF	36	0.127	1/596	NF	1	0	1/3589	NF	NA	NA	NA	NA
1194119	DDX11	chr12:31103677:A:AG	Imputed	0.96	37	0.48	1/677	NF	36	0.468	1/596	NF	1	0	1/3589	NF	NA	NA	NA	NA
66993	RSPH4A	chr6:116627975:GA:G	Imputed	0.82	36	0.989	1/696	NF	35	0.989	1/613	NF	1	0	1/3589	NF	NA	NA	NA	NA
1322094	CLCNKB	chr1:16048352:G:A	Imputed	0.94	36	0.567	1/696	NF	35	0.568	1/613	NF	1	0	1/3589	NF	NA	NA	NA	NA
855494	DIS3L2	chr2:232015670:A:G	Imputed	0.91	35	0.456	1/716	NF	34	0.449	1/632	NF	1	0	1/3589	NF	NA	NA	NA	NA
1801471	KLKB1	chr4:186250333:T:A	Imputed	0.65	35	0.353	1/716	NF	34	0.341	1/632	NF	1	0	1/3589	NF	NA	NA	NA	NA
4753	MRPS22	chr3:139350183:G:A	Imputed	0.89	34	0.996	1/737	NF	33	0.996	1/651	NF	1	0	1/3589	NF	NA	NA	NA	NA
371205	GCDH	chr19:12891900:TC:T	Imputed	1	34	0.06	1/737	NF	33	0.064	1/651	NF	1	0	1/3589	NF	NA	NA	NA	NA
1690878	KATNIP	chr16:27573918:G:GC	Imputed	0.88	34	0.864	1/737	NF	33	0.859	1/651	NF	1	0	1/3589	NF	NA	NA	NA	NA
2428968	DOCK6	chr19:11202429:TAG:T	Imputed	1	34	0.225	1/737	NF	33	0.224	1/651	NF	1	0	1/3589	NF	NA	NA	NA	NA
265195	IL7R	chr5:35860992:T:G	Imputed	1	32	0.585	1/783	NF	31	0.575	1/693	NF	1	0	1/3589	NF	NA	NA	NA	NA
287913	LAMA2	chr6:129391535:C:T	Imputed	1	32	0.919	1/783	NF	31	0.918	1/693	NF	1	0	1/3589	NF	NA	NA	NA	NA
817049	WDR62	chr19:36089087:C:CT	Imputed	1	32	0.671	1/783	NF	31	0.69	1/693	NF	1	0	1/3589	NF	NA	NA	NA	NA
801942	BTD	chr3:15635481:CTG:C	Imputed	0.74	31	0.155	1/808	NF	30	0.153	1/716	NF	1	0	1/3589	NF	NA	NA	NA	NA
567447	GBA2	chr9:35738147:AG:A	Imputed	0.91	30	0.84	1/835	NF	29	0.84	1/740	NF	1	0	1/3589	NF	NA	NA	NA	NA
3221	POMT2	chr14:77278764:T:C	Imputed	1	29	0.283	1/864	NF	28	0.304	1/767	NF	1	0	1/3589	NF	NA	NA	NA	NA
578911	DNAH1	chr3:52393014:CAGAG:C	Imputed	0.12	29	1	1/864	NF	28	1	1/767	NF	1	0	1/3589	NF	NA	NA	NA	NA
2430073	AEBP1	chr7:44113025:C:A	Imputed	1	29	0.664	1/864	NF	28	0.715	1/767	NF	1	0	1/3589	NF	NA	NA	NA	NA
157497	CENPE	chr4:103158691:C:T	Imputed	0.91	26	0.446	1/964	NF	25	0.437	1/859	NF	1	0	1/3589	NF	NA	NA	NA	NA
279890	SEPSECS	chr4:25145129:G:GC	Imputed	0.88	26	0.603	1/964	NF	25	0.587	1/859	NF	1	0	1/3589	NF	NA	NA	NA	NA
279985	CRPPA	chr7:16421269:C:CA	Imputed	0.91	26	0.406	1/964	NF	25	0.403	1/859	NF	1	0	1/3589	NF	NA	NA	NA	NA
2429563	OTOGL	chr12:80323786:CCT:C	Imputed	1	26	0.588	1/964	NF	25	0.63	1/859	NF	1	0	1/3589	NF	NA	NA	NA	NA
2970239	NDUFV1	chr11:67608441:C:T	Imputed	1	26	1	1/964	NF	25	1	1/859	NF	1	0	1/3589	NF	NA	NA	NA	NA
3075906	NF1	chr17:31232075:A:AATTTT	Imputed	0.83	26	0.963	1/964	NF	25	0.96	1/859	NF	1	0	1/3589	NF	NA	NA	NA	NA
185530	MRE11	chr11:94478767:TTTTGAAGC:T	Imputed	0.96	25	0.84	1/1002	NF	24	0.833	1/895	NF	1	0	1/3589	NF	NA	NA	NA	NA
498429	ABCC2	chr10:99832132:G:A	Imputed	1	25	0.993	1/1002	NF	24	0.992	1/895	NF	1	0	1/3589	NF	NA	NA	NA	NA
577047	ETFDH	chr4:158680553:C:T	Imputed	0.82	25	0.203	1/1002	NF	24	0.213	1/895	NF	1	0	1/3589	NF	NA	NA	NA	NA
843731	CEP250	chr20:35466965:G:A	Imputed	0.56	25	0.379	1/1002	NF	24	0.364	1/895	NF	1	0	1/3589	NF	NA	NA	NA	NA
1518136	TTLL5	chr14:75820005:A:G	Imputed	0.94	25	0.5	1/1002	NF	24	0.482	1/895	NF	1	0	1/3589	NF	NA	NA	NA	NA
2840	ACAT1	chr11:108141688:C:T	Imputed	1	24	0.493	1/1044	NF	23	0.474	1/934	NF	1	0	1/3589	NF	NA	NA	NA	NA
37133	NMNAT1	chr1:9982480:C:T	Imputed	0.88	24	0.739	1/1044	NF	23	0.801	1/934	NF	1	0	1/3589	NF	NA	NA	NA	NA
1216417	OTUD6B	chr8:91071260:C:T	Imputed	1	24	0.961	1/1044	NF	23	0.962	1/934	NF	1	0	1/3589	NF	NA	NA	NA	NA
1911614	SLC22A5	chr5:132370085:C:G	Imputed	0.94	24	0.613	1/1044	NF	23	0.593	1/934	NF	1	0	1/3589	NF	NA	NA	NA	NA
2149006	ATP7B	chr13:51941244:G:C	Imputed	1	24	0.957	1/1044	NF	23	0.952	1/934	NF	1	0	1/3589	NF	NA	NA	NA	NA
2195675	DNHD1	chr11:6570707:G:T	Imputed	0.65	24	0.763	1/1044	NF	23	0.763	1/934	NF	1	0	1/3589	NF	NA	NA	NA	NA
2445916	PRF1	chr10:70600787:G:T	Imputed	0.82	24	0.281	1/1044	NF	23	0.273	1/934	NF	1	0	1/3589	NF	NA	NA	NA	NA
2634260	MC4R	chr18:60372005:CTG:C	Imputed	0.82	24	0.433	1/1044	NF	23	0.471	1/934	NF	1	0	1/3589	NF	NA	NA	NA	NA
56073	GLDC	chr9:6553510:C:T	Imputed	0.83	23	0.105	1/1090	NF	22	0.105	1/976	NF	1	0	1/3589	NF	NA	NA	NA	NA
437946	ARL2BP	chr16:57248644:G:A	Imputed	0.91	23	0.775	1/1090	NF	22	0.79	1/976	NF	1	0	1/3589	NF	NA	NA	NA	NA
454995	DNAAF1	chr16:84165930:GA:G	Imputed	0.91	23	0.602	1/1090	NF	22	0.595	1/976	NF	1	0	1/3589	NF	NA	NA	NA	NA
550914	ATP7B	chr13:51958333:C:T	Imputed	1	23	1	1/1090	NF	22	1	1/976	NF	1	0	1/3589	NF	NA	NA	NA	NA
693998	CDH23	chr10:71694176:C:T	Imputed	0.96	23	0.514	1/1090	NF	22	0.514	1/976	NF	1	0	1/3589	NF	NA	NA	NA	NA
3615	GALT	chr9:34647227:T:C	Imputed	0.82	22	0.529	1/1139	NF	21	0.505	1/1022	NF	1	0	1/3589	NF	NA	NA	NA	NA
31199	BRAT1	chr7:2543754:C:CT	Imputed	0.12	22	0.438	1/1139	NF	21	0.479	1/1022	NF	1	0	1/3589	NF	NA	NA	NA	NA
188943	BBS10	chr12:76346744:A:G	Imputed	1	22	0.89	1/1139	NF	21	0.884	1/1022	NF	1	0	1/3589	NF	NA	NA	NA	NA
279779	VPS13B	chr8:99661370:GC:G	Imputed	0.96	22	0.593	1/1139	NF	21	0.648	1/1022	NF	1	0	1/3589	NF	NA	NA	NA	NA
446038	SLC19A3	chr2:227696095:T:C	Imputed	0.96	22	0.363	1/1139	NF	21	0.38	1/1022	NF	1	0	1/3589	NF	NA	NA	NA	NA
2984991	ALG1	chr16:5082581:T:A	Imputed	0.94	22	0.689	1/1139	NF	21	0.725	1/1022	NF	1	0	1/3589	NF	NA	NA	NA	NA
6569	ABCC6	chr16:16163110:G:A	Imputed	0.3	21	0.786	1/1193	NF	20	0.774	1/1074	NF	1	0	1/3589	NF	NA	NA	NA	NA
11910	IDUA	chr4:1003418:C:G	Imputed	0.82	21	0.447	1/1193	NF	20	0.491	1/1074	NF	1	0	1/3589	NF	NA	NA	NA	NA
183753	SDHC	chr1:161356832:C:T	Imputed	0.82	21	0.795	1/1193	NF	20	0.784	1/1074	NF	1	0	1/3589	NF	NA	NA	NA	NA
234924	AP4S1	chr14:31072968:C:T	Imputed	0.82	21	0.696	1/1193	NF	20	0.68	1/1074	NF	1	0	1/3589	NF	NA	NA	NA	NA
280039	CAPN3	chr15:42410586:A:G	Imputed	1	21	0.576	1/1193	NF	20	0.558	1/1074	NF	1	0	1/3589	NF	NA	NA	NA	NA
282564	CYP1B1	chr2:38071277:TTCTGCCTGCACTC:T	Imputed	0.59	21	0.214	1/1193	NF	20	0.2	1/1074	NF	1	0	1/3589	NF	NA	NA	NA	NA
1453478	KIAA0586	chr14:58543912:TG:T	Imputed	0.91	21	0.995	1/1193	NF	20	0.995	1/1074	NF	1	0	1/3589	NF	NA	NA	NA	NA
3011462	CEP78	chr9:78253230:A:G	Imputed	1	21	0.795	1/1193	NF	20	0.784	1/1074	NF	1	0	1/3589	NF	NA	NA	NA	NA
3019	ATM	chr11:108331884:CTCTAGAATT:C	Imputed	0.82	20	0.678	1/1253	NF	19	0.66	1/1130	NF	1	0	1/3589	NF	NA	NA	NA	NA
847311	PEX12	chr17:35577990:GC:G	Imputed	1	20	0.795	1/1253	NF	19	0.784	1/1130	NF	1	0	1/3589	NF	NA	NA	NA	NA
7868	TGFBI	chr5:136046406:C:T	Imputed	1	19	0.421	1/1319	NF	18	0.471	1/1193	NF	1	0	1/3589	NF	NA	NA	NA	NA
161106	SLC2A10	chr20:46725727:C:T	Imputed	0.47	19	0.791	1/1319	NF	18	0.779	1/1193	NF	1	0	1/3589	NF	NA	NA	NA	NA
177636	TNNT2	chr1:201359217:C:T	Imputed	1	19	0.985	1/1319	NF	18	0.983	1/1193	NF	1	0	1/3589	NF	NA	NA	NA	NA
215275	TPK1	chr7:144591419:T:A	Imputed	0.77	19	0.444	1/1319	NF	18	0.412	1/1193	NF	1	0	1/3589	NF	NA	NA	NA	NA
860652	BEST1	chr11:61958261:C:T	Imputed	0.91	19	0.64	1/1319	NF	18	0.675	1/1193	NF	1	0	1/3589	NF	NA	NA	NA	NA
1397540	OTOF	chr2:26558496:G:A	Imputed	0.82	19	0.686	1/1319	NF	18	0.669	1/1193	NF	1	0	1/3589	NF	NA	NA	NA	NA
1980342	BCAT2	chr19:48799770:G:T	Imputed	1	19	0.731	1/1319	NF	18	0.712	1/1193	NF	1	0	1/3589	NF	NA	NA	NA	NA
2029033	VPS13A	chr9:77220082:G:A	Imputed	0.82	19	0.31	1/1319	NF	18	0.333	1/1193	NF	1	0	1/3589	NF	NA	NA	NA	NA
2628640	ERBB3	chr12:56093400:C:T	Imputed	1	19	0.863	1/1319	NF	18	0.853	1/1193	NF	1	0	1/3589	NF	NA	NA	NA	NA
2712424	ACE	chr17:63479030:G:GAGCTT	Imputed	0.47	19	0.684	1/1319	NF	18	0.667	1/1193	NF	1	0	1/3589	NF	NA	NA	NA	NA
2987848	PJVK	chr2:178456092:C:T	Imputed	1	19	0.298	1/1319	NF	18	0.281	1/1193	NF	1	0	1/3589	NF	NA	NA	NA	NA
48356	USH2A	chr1:215782058:C:T	Imputed	0.82	18	0.366	1/1392	NF	17	0.36	1/1263	NF	1	0	1/3589	NF	NA	NA	NA	NA
217269	SPG7	chr16:89550545:C:T	Imputed	0.82	18	0.588	1/1392	NF	17	0.566	1/1263	NF	1	0	1/3589	NF	NA	NA	NA	NA
488810	TTN	chr2:178563475:C:A	Imputed	0.91	18	0.869	1/1392	NF	17	0.86	1/1263	NF	1	0	1/3589	NF	NA	NA	NA	NA
817644	CAPN1	chr11:65182883:T:TC	Imputed	1	18	0.51	1/1392	NF	17	0.544	1/1263	NF	1	0	1/3589	NF	NA	NA	NA	NA
1341517	LMF1	chr16:879572:G:A	Imputed	0.96	18	0.044	1/1392	NF	17	0.026	1/1263	NF	1	0	1/3589	NF	NA	NA	NA	NA
9479	CNGA3	chr2:98396398:C:T	Imputed	1	17	0.974	1/1474	NF	16	1	1/1342	NF	1	0	1/3589	NF	NA	NA	NA	NA
981951	RMND1	chr6:151423605:TC:T	Imputed	0.82	17	0.25	1/1474	NF	16	0.225	1/1342	NF	1	0	1/3589	NF	NA	NA	NA	NA
1791304	PRDM5	chr4:120853474:GC:G	Imputed	0.94	17	0.267	1/1474	NF	16	0.286	1/1342	NF	1	0	1/3589	NF	NA	NA	NA	NA
1954874	DEGS1	chr1:224183385:C:T	Imputed	0.82	17	0.286	1/1474	NF	16	0.264	1/1342	NF	1	0	1/3589	NF	NA	NA	NA	NA
2664128	AGXT	chr2:240874020:C:A	Imputed	1	17	0.272	1/1474	NF	16	0.242	1/1342	NF	1	0	1/3589	NF	NA	NA	NA	NA
3012196	MYH2	chr17:10533592:ATT:A	Imputed	0.82	17	0.596	1/1474	NF	16	0.567	1/1342	NF	1	0	1/3589	NF	NA	NA	NA	NA
1403	TMPRSS6	chr22:37075180:C:T	Imputed	1	16	0.419	1/1566	NF	15	0.462	1/1431	NF	1	0	1/3589	NF	NA	NA	NA	NA
16415	FGA	chr4:154587511:C:A	Imputed	1	16	0.383	1/1566	NF	15	0.438	1/1431	NF	1	0	1/3589	NF	NA	NA	NA	NA
195423	NPHP3	chr3:132719786:ACTTT:A	Imputed	0.82	16	0.65	1/1566	NF	15	0.743	1/1431	NF	1	0	1/3589	NF	NA	NA	NA	NA
578414	CD27	chr12:6445525:C:CA	Imputed	1	16	0.724	1/1566	NF	15	0.714	1/1431	NF	1	0	1/3589	NF	NA	NA	NA	NA
640754	SZT2	chr1:43447886:C:T	Imputed	1	16	0.867	1/1566	NF	15	0.857	1/1431	NF	1	0	1/3589	NF	NA	NA	NA	NA
804338	CSPP1	chr8:67172556:G:T	Imputed	0.82	16	0.483	1/1566	NF	15	0.467	1/1431	NF	1	0	1/3589	NF	NA	NA	NA	NA
2936446	SYNJ1	chr21:32678675:G:A	Imputed	0.82	16	0.514	1/1566	NF	15	0.582	1/1431	NF	1	0	1/3589	NF	NA	NA	NA	NA
2356	USH2A	chr1:216247118:C:A	WGS	0.61	15	0.11	1/132	NF	14	0.115	1/110	NF	1	0	1/314	NF	NA	NA	NA	NA
8010	RDH5	chr12:55721847:C:T	Imputed	1	15	1	1/1671	NF	14	1	1/1534	NF	1	0	1/3589	NF	NA	NA	NA	NA
35710	ATP7B	chr13:51946414:G:A	Imputed	0.65	15	0.705	1/1671	NF	14	0.681	1/1534	NF	1	0	1/3589	NF	NA	NA	NA	NA
446083	DPYS	chr8:104392804:G:A	Imputed	0.91	15	0.747	1/1671	NF	14	0.747	1/1534	NF	1	0	1/3589	NF	NA	NA	NA	NA
626946	F7	chr13:113105781:T:G	Imputed	0.82	15	1	1/1671	NF	14	1	1/1534	NF	1	0	1/3589	NF	NA	NA	NA	NA
1067766	SLC12A3	chr16:56872459:C:T	Imputed	0.47	15	0.867	1/1671	NF	14	0.857	1/1534	NF	1	0	1/3589	NF	NA	NA	NA	NA
2752522	CC2D1A	chr19:13918563:G:GC	Imputed	1	15	0.429	1/1671	NF	14	0.396	1/1534	NF	1	0	1/3589	NF	NA	NA	NA	NA
2982269	HACE1	chr6:104750473:C:T	Imputed	1	15	0.886	1/1671	NF	14	0.879	1/1534	NF	1	0	1/3589	NF	NA	NA	NA	NA
5645	AGXT	chr2:240871379:T:A	Imputed	0.47	14	0.319	1/1790	NF	13	0.282	1/1652	NF	1	0	1/3589	NF	NA	NA	NA	NA
56591	TSPAN1	chr1:46189476:AC:A	Imputed	0.82	14	0.141	1/1790	NF	13	0.167	1/1652	NF	1	0	1/3589	NF	NA	NA	NA	NA
984989	CAPN10	chr2:240594547:G:GAAGGGTGGAGCCAGGTAGATGC	Imputed	0.91	14	0.176	1/1790	NF	13	0.154	1/1652	NF	1	0	1/3589	NF	NA	NA	NA	NA
1204435	TSHR	chr14:81144019:TCA:T	Imputed	1	14	0.705	1/1790	NF	13	0.682	1/1652	NF	1	0	1/3589	NF	NA	NA	NA	NA
2081385	GYG1	chr3:148996740:AG:A	Imputed	0.91	14	0.833	1/1790	NF	13	0.818	1/1652	NF	1	0	1/3589	NF	NA	NA	NA	NA
6335	ASS1	chr9:130470873:T:C	Imputed	0.65	13	0.564	1/1928	NF	12	0.561	1/1789	NF	1	0	1/3589	NF	NA	NA	NA	NA
6461	TSHR	chr14:81092611:G:C	Imputed	0.82	13	0.167	1/1928	NF	12	0.152	1/1789	NF	1	0	1/3589	NF	NA	NA	NA	NA
99237	ABCA4	chr1:94037209:A:G	Imputed	0.82	13	0.985	1/1928	NF	12	0.982	1/1789	NF	1	0	1/3589	NF	NA	NA	NA	NA
617677	EIF2B3	chr1:44981080:A:G	Imputed	1	13	1	1/1928	NF	12	1	1/1789	NF	1	0	1/3589	NF	NA	NA	NA	NA
1903361	CDC45	chr22:19494602:GGT:G	Imputed	1	13	0.742	1/1928	NF	12	0.727	1/1789	NF	1	0	1/3589	NF	NA	NA	NA	NA
2159503	MED17	chr11:93793847:G:A	Imputed	0.82	13	1	1/1928	NF	12	1	1/1789	NF	1	0	1/3589	NF	NA	NA	NA	NA
2634805	DTNBP1	chr6:15523016:T:TGTCA	Imputed	0.82	13	0.885	1/1928	NF	12	0.864	1/1789	NF	1	0	1/3589	NF	NA	NA	NA	NA
3849	ATP7B	chr13:51937583:C:T	Imputed	0.3	12	1	1/2088	NF	11	1	1/1952	NF	1	0	1/3589	NF	NA	NA	NA	NA
12281	UGT1A	chr2:233772413:T:G	Imputed	0.91	12	0.964	1/2088	NF	11	0.956	1/1952	NF	1	0	1/3589	NF	NA	NA	NA	NA
13115	RPE65	chr1:68444858:G:A	Imputed	1	12	0.152	1/2088	NF	11	0.182	1/1952	NF	1	0	1/3589	NF	NA	NA	NA	NA
25222	GALT	chr9:34648353:T:C	Imputed	0.65	12	0.394	1/2088	NF	11	0.382	1/1952	NF	1	0	1/3589	NF	NA	NA	NA	NA
198438	GRM6	chr5:178986876:G:A	Imputed	1	12	0.818	1/2088	NF	11	0.8	1/1952	NF	1	0	1/3589	NF	NA	NA	NA	NA
209099	ATF6	chr1:161853324:G:C	Imputed	0.82	12	0.945	1/2088	NF	11	0.978	1/1952	NF	1	0	1/3589	NF	NA	NA	NA	NA
1072648	LCA5	chr6:79513588:A:T	Imputed	0.82	12	0.964	1/2088	NF	11	0.964	1/1952	NF	1	0	1/3589	NF	NA	NA	NA	NA
2682590	NBAS	chr2:15276884:G:A	Imputed	0.82	12	0.655	1/2088	NF	11	0.622	1/1952	NF	1	0	1/3589	NF	NA	NA	NA	NA
2852585	CHAT	chr10:49662710:C:A	Imputed	1	12	0.424	1/2088	NF	11	0.382	1/1952	NF	1	0	1/3589	NF	NA	NA	NA	NA
30183	CLASP1	chr2:121530932:C:G	Imputed	0.82	11	0.855	1/2278	NF	10	0.822	1/2147	NF	1	0	1/3589	NF	NA	NA	NA	NA
35466	GNPAT	chr1:231270755:T:G	Imputed	0.82	11	0.564	1/2278	NF	10	0.511	1/2147	NF	1	0	1/3589	NF	NA	NA	NA	NA
88683	SPAG1	chr8:100233436:C:T	Imputed	0.47	11	0.8	1/2278	NF	10	0.778	1/2147	NF	1	0	1/3589	NF	NA	NA	NA	NA
189043	PEX1	chr7:92494496:CT:C	Imputed	0.65	11	0.978	1/2278	NF	10	0.972	1/2147	NF	1	0	1/3589	NF	NA	NA	NA	NA
190959	CABP4	chr11:67457677:C:T	Imputed	0.65	11	1	1/2278	NF	10	1	1/2147	NF	1	0	1/3589	NF	NA	NA	NA	NA
242458	COQ8A	chr1:226982996:C:T	Imputed	0.65	11	1	1/2278	NF	10	1	1/2147	NF	1	0	1/3589	NF	NA	NA	NA	NA
495346	AGA	chr4:177442268:AAAGGGCC:A	Imputed	0.82	11	0.8	1/2278	NF	10	0.778	1/2147	NF	1	0	1/3589	NF	NA	NA	NA	NA
534526	CHRND	chr2:232530088:T:C	Imputed	1	11	0.127	1/2278	NF	10	0.156	1/2147	NF	1	0	1/3589	NF	NA	NA	NA	NA
1012741	PMVK	chr1:154936607:C:A	Imputed	0.82	11	0.291	1/2278	NF	10	0.356	1/2147	NF	1	0	1/3589	NF	NA	NA	NA	NA
2444342	LPIN1	chr2:11782269:CT:C	Imputed	1	11	0.444	1/2278	NF	10	0.393	1/2147	NF	1	0	1/3589	NF	NA	NA	NA	NA
2678812	SLC25A13	chr7:96189358:A:G	Imputed	1	11	0.709	1/2278	NF	10	0.667	1/2147	NF	1	0	1/3589	NF	NA	NA	NA	NA
4875	HSD17B3	chr9:96244393:G:A	Imputed	0.82	10	0.356	1/2506	NF	9	0.333	1/2386	NF	1	0	1/3589	NF	NA	NA	NA	NA
15990	GHRHR	chr7:30964126:G:A	Imputed	0.65	10	0.244	1/2506	NF	9	0.222	1/2386	NF	1	0	1/3589	NF	NA	NA	NA	NA
128201	RAD51C	chr17:58732547:CAGT:C	Imputed	0.65	10	0.356	1/2506	NF	9	0.333	1/2386	NF	1	0	1/3589	NF	NA	NA	NA	NA
432014	SI	chr3:165019655:G:A	Imputed	1	10	0.806	1/2506	NF	9	0.75	1/2386	NF	1	0	1/3589	NF	NA	NA	NA	NA
437874	CEP55	chr10:93528032:C:A	Imputed	0.91	10	0.978	1/2506	NF	9	1	1/2386	NF	1	0	1/3589	NF	NA	NA	NA	NA
555559	DNAH5	chr5:13913850:GAA:G	Imputed	1	10	1	1/2506	NF	9	1	1/2386	NF	1	0	1/3589	NF	NA	NA	NA	NA
635822	CNGB3	chr8:86605416:C:T	Imputed	1	10	1	1/2506	NF	9	1	1/2386	NF	1	0	1/3589	NF	NA	NA	NA	NA
649815	SMARCAL1	chr2:216428695:T:TC	Imputed	0.82	10	0.8	1/2506	NF	9	0.778	1/2386	NF	1	0	1/3589	NF	NA	NA	NA	NA
853184	TNFRSF13B	chr17:16952584:C:T	Imputed	1	10	0.75	1/2506	NF	9	0.75	1/2386	NF	1	0	1/3589	NF	NA	NA	NA	NA
1452230	MCOLN1	chr19:7525020:G:GC	Imputed	0.82	10	0.4	1/2506	NF	9	0.361	1/2386	NF	1	0	1/3589	NF	NA	NA	NA	NA
2500605	LAMA3	chr18:23951778:G:A	Imputed	0.82	10	1	1/2506	NF	9	1	1/2386	NF	1	0	1/3589	NF	NA	NA	NA	NA
2825841	ASAH1	chr8:18064456:C:T	Imputed	0.82	10	0.536	1/2506	NF	9	0.476	1/2386	NF	1	0	1/3589	NF	NA	NA	NA	NA
2884604	HSD17B3	chr9:96252805:A:C	Imputed	0.82	10	1	1/2506	NF	9	1	1/2386	NF	1	0	1/3589	NF	NA	NA	NA	NA
2895065	IMPG1	chr6:76018825:G:A	Imputed	0.91	10	1	1/2506	NF	9	1	1/2386	NF	1	0	1/3589	NF	NA	NA	NA	NA
18420	FLVCR1	chr1:212859026:T:C	Imputed	0.65	9	0.643	1/2785	NF	8	0.571	1/2684	NF	1	0	1/3589	NF	NA	NA	NA	NA
42020	RTEL1	chr20:63693211:C:T	Imputed	1	9	0.167	1/2785	NF	8	0.214	1/2684	NF	1	0	1/3589	NF	NA	NA	NA	NA
179597	ADGRV1	chr5:90725550:TACAA:T	Imputed	0.82	9	1	1/2785	NF	8	1	1/2684	NF	1	0	1/3589	NF	NA	NA	NA	NA
356016	PRKN	chr6:161350208:C:T	Imputed	0.47	9	0.321	1/2785	NF	8	0.429	1/2684	NF	1	0	1/3589	NF	NA	NA	NA	NA
1175065	AP5Z1	chr7:4787632:A:G	Imputed	1	9	0.583	1/2785	NF	8	0.536	1/2684	NF	1	0	1/3589	NF	NA	NA	NA	NA
1376047	LRTOMT	chr11:72105946:GGGACCATGTCCCCT:G	Imputed	1	9	1	1/2785	NF	8	1	1/2684	NF	1	0	1/3589	NF	NA	NA	NA	NA
1444009	PEX19	chr1:160282450:T:TA	Imputed	1	9	0.833	1/2785	NF	8	0.786	1/2684	NF	1	0	1/3589	NF	NA	NA	NA	NA
1456666	SPINK5	chr5:148111807:C:T	Imputed	1	9	0.5	1/2785	NF	8	0.464	1/2684	NF	1	0	1/3589	NF	NA	NA	NA	NA
2197624	GUSB	chr7:65980223:C:T	Imputed	0.82	9	1	1/2785	NF	8	1	1/2684	NF	1	0	1/3589	NF	NA	NA	NA	NA
2629472	COL4A3	chr2:227245960:CCAGG:C	Imputed	1	9	0.944	1/2785	NF	8	0.929	1/2684	NF	1	0	1/3589	NF	NA	NA	NA	NA
4742	DMGDH	chr5:79055859:T:C	Imputed	0.82	8	0.429	1/3133	NF	7	0.429	1/3067	NF	1	0	1/3589	NF	NA	NA	NA	NA
93375	BCKDHA	chr19:41422370:G:C	Imputed	0.47	8	0.5	1/3133	NF	7	0.476	1/3067	NF	1	0	1/3589	NF	NA	NA	NA	NA
164826	OTOA	chr16:21722979:G:A	Imputed	1	8	0.714	1/3133	NF	7	0.667	1/3067	NF	1	0	1/3589	NF	NA	NA	NA	NA
209153	FBXL4	chr6:98926925:G:A	Imputed	0.65	8	0.214	1/3133	NF	7	0.143	1/3067	NF	1	0	1/3589	NF	NA	NA	NA	NA
817558	LRAT	chr4:154744465:C:T	Imputed	1	8	1	1/3133	NF	7	1	1/3067	NF	1	0	1/3589	NF	NA	NA	NA	NA
954862	COL7A1	chr3:48586408:TG:T	Imputed	0.82	8	1	1/3133	NF	7	1	1/3067	NF	1	0	1/3589	NF	NA	NA	NA	NA
1074599	SCN4A	chr17:63971725:A:T	Imputed	0.65	8	0.714	1/3133	NF	7	0.667	1/3067	NF	1	0	1/3589	NF	NA	NA	NA	NA
1451919	CRB2	chr9:123372184:CCT:C	Imputed	0.47	8	0.476	1/3133	NF	7	0.667	1/3067	NF	1	0	1/3589	NF	NA	NA	NA	NA
2628993	COG8	chr16:69336543:G:A	Imputed	1	8	0.571	1/3133	NF	7	0.571	1/3067	NF	1	0	1/3589	NF	NA	NA	NA	NA
2678213	RAG2	chr11:36593025:CAG:C	Imputed	0.91	8	0.536	1/3133	NF	7	0.714	1/3067	NF	1	0	1/3589	NF	NA	NA	NA	NA
93184	GALNS	chr16:88835779:G:T	Imputed	0.82	7	0.714	1/3580	NF	6	0.667	1/3579	NF	1	0	1/3589	NF	NA	NA	NA	NA
454666	DNAH11	chr7:21543246:A:G	Imputed	1	7	0.667	1/3580	NF	6	0.933	1/3579	NF	1	0	1/3589	NF	NA	NA	NA	NA
496750	USB1	chr16:58002553:AGG:A	Imputed	0.82	7	0.2	1/3580	NF	6	0.1	1/3579	NF	1	0	1/3589	NF	NA	NA	NA	NA
635151	POLR1C	chr6:43521039:CATTAT:C	Imputed	1	7	0.19	1/3580	NF	6	0.133	1/3579	NF	1	0	1/3589	NF	NA	NA	NA	NA
844485	TYMP	chr22:50527587:C:T	Imputed	0.91	7	0.1	1/3580	NF	6	0.1	1/3579	NF	1	0	1/3589	NF	NA	NA	NA	NA
928888	SLC26A2	chr5:149981248:C:A	Imputed	0.82	7	0.2	1/3580	NF	6	0.167	1/3579	NF	1	0	1/3589	NF	NA	NA	NA	NA
1064498	CNGA3	chr2:98396162:G:A	Imputed	0.82	7	0.476	1/3580	NF	6	0.4	1/3579	NF	1	0	1/3589	NF	NA	NA	NA	NA
1069590	HGD	chr3:120638453:A:T	Imputed	0.82	7	1	1/3580	NF	6	1	1/3579	NF	1	0	1/3589	NF	NA	NA	NA	NA
1515145	SEC23B	chr20:18554343:C:T	Imputed	0.65	7	1	1/3580	NF	6	1	1/3579	NF	1	0	1/3589	NF	NA	NA	NA	NA
1687235	NALCN	chr13:101376978:G:A	Imputed	0.82	7	1	1/3580	NF	6	1	1/3579	NF	1	0	1/3589	NF	NA	NA	NA	NA
1926546	FAN1	chr15:30925214:C:T	Imputed	0.82	7	0.4	1/3580	NF	6	0.3	1/3579	NF	1	0	1/3589	NF	NA	NA	NA	NA
2430140	PIDD1	chr11:800770:G:A	Imputed	0.65	7	0.714	1/3580	NF	6	0.667	1/3579	NF	1	0	1/3589	NF	NA	NA	NA	NA
2867864	ANO10	chr3:43598564:GGGTAACCA:G	Imputed	0.82	7	1	1/3580	NF	6	1	1/3579	NF	1	0	1/3589	NF	NA	NA	NA	NA
2503835	CCDC8	chr19:46412808:C:T	WGS	1	6	0.933	1/309	NF	5	0.9	1/308	NF	1	0	1/314	NF	NA	NA	NA	NA
31076	TCTN2	chr12:123699702:A:G	Imputed	1	6	1	1/4177	NF	5	1	1/4294	NF	1	0	1/3589	NF	NA	NA	NA	NA
538150	STXBP2	chr19:7639772:CTG:C	Imputed	0.82	6	0.8	1/4177	NF	5	0.7	1/4294	NF	1	0	1/3589	NF	NA	NA	NA	NA
4053	TPO	chr2:1494011:C:G	WGS	0.82	5	1	1/370	NF	4	1	1/384	NF	1	0	1/314	NF	NA	NA	NA	NA
223024	TYMP	chr22:50529213:C:T	Imputed	0.82	5	0.3	1/5012	NF	4	0.167	1/5368	NF	1	0	1/3589	NF	NA	NA	NA	NA
420062	EIF2B4	chr2:27367800:G:A	Imputed	0.91	5	1	1/5012	NF	4	1	1/5368	NF	1	0	1/3589	NF	NA	NA	NA	NA
558659	NEB	chr2:151508004:C:A	Imputed	1	5	0.3	1/5012	NF	4	0.5	1/5368	NF	1	0	1/3589	NF	NA	NA	NA	NA
580165	SLC52A2	chr8:144359622:G:C	Imputed	0.94	5	0.6	1/5012	NF	4	0.5	1/5368	NF	1	0	1/3589	NF	NA	NA	NA	NA
620090	MEGF10	chr5:127433488:C:T	Imputed	1	5	1	1/5012	NF	4	1	1/5368	NF	1	0	1/3589	NF	NA	NA	NA	NA
667407	GLMN	chr1:92263676:CA:C	Imputed	0.82	5	0.1	1/5012	NF	4	0.167	1/5368	NF	1	0	1/3589	NF	NA	NA	NA	NA
525404	DNAAF1	chr16:84170123:AGGACGGAGATGGAGAGCCAGAGG:A	WGS	0.87	4	0	1/463	NF	3	0	1/513	NF	1	0	1/314	NF	NA	NA	NA	NA
1065659	INPP5E	chr9:136430409:C:T	WGS	1	4	0.5	1/463	NF	3	0.333	1/513	NF	1	0	1/314	NF	NA	NA	NA	NA
1344887	CFAP43	chr10:104168777:C:T	WGS	0.78	4	0.333	1/463	NF	3	0	1/513	NF	1	0	1/314	NF	NA	NA	NA	NA
189051	GJB2	chr13:20189246:CTT:C	Imputed	1	4	0.5	1/6265	NF	3	0.333	1/7157	NF	1	0	1/3589	NF	NA	NA	NA	NA
189342	ADA2	chr22:17188342:T:C	Imputed	0.82	4	0.167	1/6265	NF	3	0	1/7157	NF	1	0	1/3589	NF	NA	NA	NA	NA
193474	CDHR1	chr10:84194761:A:G	Imputed	0.82	4	1	1/6265	NF	3	1	1/7157	NF	1	0	1/3589	NF	NA	NA	NA	NA
208565	C6	chr5:41159152:G:A	Imputed	0.91	4	1	1/6265	NF	3	1	1/7157	NF	1	0	1/3589	NF	NA	NA	NA	NA
226106	ACADM	chr1:75734867:T:C	Imputed	0.82	4	1	1/6265	NF	3	1	1/7157	NF	1	0	1/3589	NF	NA	NA	NA	NA
661267	ATM	chr11:108297285:A:G	Imputed	0.82	4	0.5	1/6265	NF	3	0.333	1/7157	NF	1	0	1/3589	NF	NA	NA	NA	NA
692132	TRPV6	chr7:142874616:G:A	Imputed	1	4	0.167	1/6265	NF	3	0.333	1/7157	NF	1	0	1/3589	NF	NA	NA	NA	NA
1712459	CD46	chr1:207752294:CT:C	Imputed	1	4	0.167	1/6265	NF	3	0.333	1/7157	NF	1	0	1/3589	NF	NA	NA	NA	NA
35705	ATP7B	chr13:51958552:A:C	Imputed	0.82	3	0.333	1/8354	NF	2	0	1/10736	NF	1	0	1/3589	NF	NA	NA	NA	NA
377917	GCDH	chr19:12893543:G:A	Imputed	1	3	0	1/8354	NF	2	0	1/10736	NF	1	0	1/3589	NF	NA	NA	NA	NA
410378	CCDC39	chr3:180650140:T:C	Imputed	1	3	0	1/8354	NF	2	0	1/10736	NF	1	0	1/3589	NF	NA	NA	NA	NA
550489	BBS2	chr16:56497760:G:A	Imputed	0.82	3	0.333	1/8354	NF	2	0	1/10736	NF	1	0	1/3589	NF	NA	NA	NA	NA
1451445	TCTN3	chr10:95687264:GCA:G	Imputed	0.82	3	1	1/8354	NF	2	1	1/10736	NF	1	0	1/3589	NF	NA	NA	NA	NA
2644203	TOGARAM1	chr14:44999496:AG:A	Imputed	1	3	0	1/8354	NF	2	0	1/10736	NF	1	0	1/3589	NF	NA	NA	NA	NA
11998	G6PC1	chr17:42903947:C:T	WGS	0.65	3	1	1/926	NF	2	1	1/769	NF	1	0	1/314	NF	NA	NA	NA	NA
46077	CDH23	chr10:71812882:CCAAT:C	WGS	0.94	3	1	1/617	NF	2	1	1/769	NF	1	0	1/314	NF	NA	NA	NA	NA
90356	MLH1	chr3:37014545:G:A	Imputed	1	2	0	1/12531	NF	1	0	1/21472	NF	1	0	1/3589	NF	NA	NA	NA	NA
454781	DNAH5	chr5:13844962:G:A	Imputed	1	2	0	1/12531	NF	1	0	1/21472	NF	1	0	1/3589	NF	NA	NA	NA	NA
1698723	ATP8B1	chr18:57655304:G:A	Imputed	1	2	1	1/12531	NF	1	0	1/21472	NF	1	0	1/3589	NF	NA	NA	NA	NA
2718935	CUBN	chr10:16831260:G:T	Imputed	1	2	1	1/12531	NF	1	0	1/21472	NF	1	0	1/3589	NF	NA	NA	NA	NA
2786575	CYBC1	chr17:82445962:T:G	Imputed	1	2	1	1/12531	NF	1	0	1/21472	NF	1	0	1/3589	NF	NA	NA	NA	NA
286933	MCCC2	chr5:71596297:C:T	Imputed	1	1	0	1/25061	NF	0	0	NA	NF	1	0	1/3589	NF	NA	NA	NA	NA
2781	GBE1	chr3:81577973:G:A	WGS	1	1	0	1/1852	NF	0	0	NA	NF	1	0	1/314	NF	NA	NA	NA	NA
7351	ASTN2	chr9:116698130:C:T	WGS	1	1	0	1/1852	NF	0	0	NA	NF	1	0	1/314	NF	NA	NA	NA	NA
426454	SERPINF1	chr17:1771040:C:T	Imputed	1	1	0	1/25061	NF	0	0	NA	NF	1	0	1/3589	NF	NA	NA	NA	NA
942574	CUBN	chr10:17115488:G:A	Imputed	1	1	0	1/25061	NF	0	0	NA	NF	1	0	1/3589	NF	NA	NA	NA	NA
977085	C12orf4	chr12:4517145:G:A	WGS	1	1	0	1/1852	NF	0	0	NA	NF	1	0	1/314	NF	NA	NA	NA	NA
1449576	ICOS	chr2:203955895:T:G	WGS	0.82	1	0	1/1852	NF	0	0	NA	NF	1	0	1/314	NF	NA	NA	NA	NA
1516744	IDH3B	chr20:2663692:C:A	WGS	1	1	0	1/1852	NF	0	0	NA	NF	1	0	1/314	NF	NA	NA	NA	NA
1903562	PEX1	chr7:92489424:C:T	WGS	0.82	1	0	1/1852	NF	0	0	NA	NF	1	0	1/314	NF	NA	NA	NA	NA
2139601	ARSA	chr22:50626680:C:G	Imputed	1	1	0	1/25061	NF	0	0	NA	NF	1	0	1/3589	NF	NA	NA	NA	NA
2435024	AP3B2	chr15:82661912:G:A	WGS	1	1	0	1/1852	NF	0	0	NA	NF	1	0	1/314	NF	NA	NA	NA	NA
2631843	MICU1	chr10:72508254:G:A	WGS	0.82	1	0	1/1852	NF	0	0	NA	NF	1	0	1/314	NF	NA	NA	NA	NA
2707777	NF1	chr17:31229112:TC:T	WGS	0.82	1	0	1/1852	NF	0	0	NA	NF	1	0	1/314	NF	NA	NA	NA	NA
3004058	CCN6	chr6:112068204:G:C	WGS	1	1	0	1/1852	NF	0	0	NA	NF	1	0	1/314	NF	NA	NA	NA	NA
438100	ABCA4	chr1:94018445:C:T	Imputed	0.98	80	0.389	1/313	NF	78	0.407	1/275	NF	2	0	1/1794	NF	NA	NA	NA	NA
208515	XRCC4	chr5:83104942:TC:T	Imputed	0.24	79	0.219	1/317	NF	77	0.225	1/279	NF	2	0	1/1794	NF	NA	NA	NA	NA
56406	RECQL4	chr8:144513126:G:A	Imputed	1	76	0.502	1/330	NF	74	0.494	1/290	NF	2	1	1/1794	NF	NA	NA	NA	NA
5143	USH1C	chr11:17531431:C:T	Imputed	1	62	0.871	1/404	NF	60	0.866	1/358	NF	2	1	1/1794	NF	NA	NA	NA	NA
381657	DHCR7	chr11:71441413:C:T	Imputed	0.91	57	0.756	1/440	NF	55	0.761	1/390	NF	2	1	1/1794	NF	NA	NA	NA	NA
2343	MCEE	chr2:71124445:G:A	Imputed	0.68	48	0.253	1/522	NF	46	0.255	1/467	NF	2	0	1/1794	NF	NA	NA	NA	NA
423908	TTC21B	chr2:165941186:T:C	Imputed	0.91	47	0.392	1/533	NF	45	0.387	1/477	NF	2	1	1/1794	NF	NA	NA	NA	NA
2572077	BBS1	chr11:66523538:G:A	Imputed	1	47	0.353	1/533	NF	45	0.35	1/477	NF	2	0	1/1794	NF	NA	NA	NA	NA
2882012	TMPRSS3	chr21:42385523:G:C	Imputed	1	47	0.297	1/533	NF	45	0.299	1/477	NF	2	0	1/1794	NF	NA	NA	NA	NA
39639	ODAD1	chr19:48306325:T:C	Imputed	1	46	0.6	1/545	NF	44	0.615	1/488	NF	2	0	1/1794	NF	NA	NA	NA	NA
423215	ELP1	chr9:108897149:T:TA	Imputed	0.82	46	0.735	1/545	NF	44	0.723	1/488	NF	2	1	1/1794	NF	NA	NA	NA	NA
636509	PNP	chr14:20476500:C:G	Imputed	0.91	45	0.094	1/557	NF	43	0.086	1/499	NF	2	0	1/1794	NF	NA	NA	NA	NA
1216405	TCTN3	chr10:95693455:TCA:T	Imputed	0.91	44	0.427	1/570	NF	42	0.437	1/511	NF	2	0	1/1794	NF	NA	NA	NA	NA
2353	USH2A	chr1:216190279:CAG:C	Imputed	1	42	0.872	1/597	NF	40	0.864	1/537	NF	2	1	1/1794	NF	NA	NA	NA	NA
2633110	SPEF2	chr5:35771757:G:T	Imputed	0.82	40	0.229	1/627	NF	38	0.219	1/565	NF	2	0	1/1794	NF	NA	NA	NA	NA
265483	HGSNAT	chr8:43193790:G:A	Imputed	0.94	37	0.809	1/677	NF	35	0.855	1/613	NF	2	0	1/1794	NF	NA	NA	NA	NA
467803	MCCC2	chr5:71650118:G:A	Imputed	0.47	37	0.882	1/677	NF	35	0.873	1/613	NF	2	1	1/1794	NF	NA	NA	NA	NA
2582351	VWF	chr12:5976155:C:T	Imputed	0.65	37	0.186	1/677	NF	35	0.197	1/613	NF	2	0	1/1794	NF	NA	NA	NA	NA
2166399	LPIN1	chr2:11779621:G:A	Imputed	0.91	36	0.512	1/696	NF	34	0.499	1/632	NF	2	0	1/1794	NF	NA	NA	NA	NA
812086	GFM1	chr3:158660945:CACAG:C	Imputed	0.91	35	0.936	1/716	NF	33	0.929	1/651	NF	2	1	1/1794	NF	NA	NA	NA	NA
1342930	MAN2C1	chr15:75364182:C:T	Imputed	0.79	35	0.804	1/716	NF	33	0.91	1/651	NF	2	1	1/1794	NF	NA	NA	NA	NA
224316	TRMT10C	chr3:101565323:G:T	Imputed	0.91	34	0.733	1/737	NF	32	0.718	1/671	NF	2	1	1/1794	NF	NA	NA	NA	NA
947373	ALS2	chr2:201704452:AC:A	Imputed	0.82	32	0.726	1/783	NF	30	0.77	1/716	NF	2	0	1/1794	NF	NA	NA	NA	NA
3884	HEXB	chr5:74720644:C:T	Imputed	0.96	31	0.428	1/808	NF	29	0.411	1/740	NF	2	0	1/1794	NF	NA	NA	NA	NA
5945	EIF2B5	chr3:184137637:G:A	Imputed	0.38	31	0.426	1/808	NF	29	0.458	1/740	NF	2	0	1/1794	NF	NA	NA	NA	NA
545031	TPP1	chr11:6614644:C:CT	Imputed	0.88	31	0.626	1/808	NF	29	0.598	1/740	NF	2	1	1/1794	NF	NA	NA	NA	NA
967250	LZTR1	chr22:20994230:C:T	Imputed	1	31	0.57	1/808	NF	29	0.557	1/740	NF	2	0	1/1794	NF	NA	NA	NA	NA
1068778	SLC24A1	chr15:65639613:C:T	Imputed	0.56	31	0.692	1/808	NF	29	0.688	1/740	NF	2	0	1/1794	NF	NA	NA	NA	NA
1224470	SERPINF1	chr17:1770026:A:ACGGCCCTCT	Imputed	0.91	31	0.49	1/808	NF	29	0.476	1/740	NF	2	1	1/1794	NF	NA	NA	NA	NA
5844	GRM6	chr5:178994808:G:A	Imputed	0.72	30	0.596	1/835	NF	28	0.573	1/767	NF	2	1	1/1794	NF	NA	NA	NA	NA
7730	CYP1B1	chr2:38075207:C:T	Imputed	0.47	30	0.016	1/835	NF	28	0.019	1/767	NF	2	0	1/1794	NF	NA	NA	NA	NA
9480	CNGA3	chr2:98396755:G:A	Imputed	1	30	0.867	1/835	NF	28	0.858	1/767	NF	2	1	1/1794	NF	NA	NA	NA	NA
140553	ANO5	chr11:22262231:T:C	Imputed	0.75	30	0.349	1/835	NF	28	0.331	1/767	NF	2	0	1/1794	NF	NA	NA	NA	NA
1074946	AFG2A	chr4:122979327:C:T	Imputed	1	29	0.315	1/864	NF	27	0.322	1/795	NF	2	0	1/1794	NF	NA	NA	NA	NA
5219	TREM2	chr6:41161557:G:A	Imputed	1	28	0.88	1/895	NF	26	0.867	1/826	NF	2	1	1/1794	NF	NA	NA	NA	NA
544604	DNAH1	chr3:52346755:TTAAC:T	Imputed	1	28	0.637	1/895	NF	26	0.609	1/826	NF	2	1	1/1794	NF	NA	NA	NA	NA
3346	SRD5A2	chr2:31529313:T:C	Imputed	0.91	27	0.273	1/928	NF	25	0.254	1/859	NF	2	0	1/1794	NF	NA	NA	NA	NA
472437	GATA2	chr3:128481275:C:T	Imputed	0.82	26	0.7	1/964	NF	24	0.685	1/895	NF	2	0	1/1794	NF	NA	NA	NA	NA
638899	NPHP1	chr2:110168520:GT:G	Imputed	1	26	0.609	1/964	NF	24	0.645	1/895	NF	2	0	1/1794	NF	NA	NA	NA	NA
370732	SGSH	chr17:80213852:G:A	Imputed	1	25	0.029	1/1002	NF	23	0.03	1/934	NF	2	1	1/1794	NF	NA	NA	NA	NA
436607	RTTN	chr18:70054130:C:T	Imputed	0.82	25	0.993	1/1002	NF	23	0.996	1/934	NF	2	1	1/1794	NF	NA	NA	NA	NA
505395	CIB2	chr15:78109271:GGGGAGCCGAC:G	Imputed	0.91	25	0.897	1/1002	NF	23	0.885	1/934	NF	2	1	1/1794	NF	NA	NA	NA	NA
242524	ACAD9	chr3:128895320:CT:C	Imputed	0.3	24	0.221	1/1044	NF	22	0.219	1/976	NF	2	1	1/1794	NF	NA	NA	NA	NA
2399	ASL	chr7:66089114:A:G	Imputed	0.74	23	0.996	1/1090	NF	21	0.995	1/1022	NF	2	1	1/1794	NF	NA	NA	NA	NA
99136	ABCA4	chr1:94055237:A:T	Imputed	0.94	23	0.995	1/1090	NF	21	0.994	1/1022	NF	2	1	1/1794	NF	NA	NA	NA	NA
228513	CEACAM16	chr19:44708106:A:G	Imputed	0.96	23	0.742	1/1090	NF	21	0.81	1/1022	NF	2	0	1/1794	NF	NA	NA	NA	NA
665971	NTHL1	chr16:2043727:C:T	Imputed	0.94	23	0.862	1/1090	NF	21	0.843	1/1022	NF	2	1	1/1794	NF	NA	NA	NA	NA
808496	NOTCH3	chr19:15187213:G:A	Imputed	1	23	0.719	1/1090	NF	21	0.689	1/1022	NF	2	1	1/1794	NF	NA	NA	NA	NA
2737700	DNAH9	chr17:11719491:G:T	Imputed	0.82	23	0.234	1/1090	NF	21	0.237	1/1022	NF	2	0	1/1794	NF	NA	NA	NA	NA
5842	GRM6	chr5:178986132:G:A	Imputed	0.91	22	0.983	1/1139	NF	20	0.979	1/1074	NF	2	1	1/1794	NF	NA	NA	NA	NA
30502	CDT1	chr16:88807407:G:A	Imputed	0.71	22	0.784	1/1139	NF	20	0.758	1/1074	NF	2	1	1/1794	NF	NA	NA	NA	NA
165308	STRC	chr15:43603362:C:G	Imputed	1	21	0.681	1/1193	NF	19	0.731	1/1130	NF	2	0	1/1794	NF	NA	NA	NA	NA
21171	GALE	chr1:23797718:G:A	Imputed	0.94	20	1	1/1253	NF	18	1	1/1193	NF	2	1	1/1794	NF	NA	NA	NA	NA
653495	D2HGDH	chr2:241767824:C:T	Imputed	0.47	20	0.716	1/1253	NF	18	0.784	1/1193	NF	2	0	1/1794	NF	NA	NA	NA	NA
188817	GALC	chr14:87986543:C:T	Imputed	1	19	0.787	1/1319	NF	17	0.767	1/1263	NF	2	0	1/1794	NF	NA	NA	NA	NA
191094	DYM	chr18:49363233:C:T	Imputed	1	19	0.55	1/1319	NF	17	0.593	1/1263	NF	2	0	1/1794	NF	NA	NA	NA	NA
1076606	CPOX	chr3:98591046:CATTTG:C	Imputed	0.82	19	0.15	1/1319	NF	17	0.142	1/1263	NF	2	0	1/1794	NF	NA	NA	NA	NA
16576	ERCC5	chr13:102872261:GA:G	Imputed	0.82	17	1	1/1474	NF	15	1	1/1431	NF	2	1	1/1794	NF	NA	NA	NA	NA
198254	SIL1	chr5:139026986:G:A	Imputed	1	17	0.772	1/1474	NF	15	0.876	1/1431	NF	2	0	1/1794	NF	NA	NA	NA	NA
619398	POLG	chr15:89323829:G:A	Imputed	1	17	0.717	1/1474	NF	15	0.67	1/1431	NF	2	1	1/1794	NF	NA	NA	NA	NA
851139	LOXHD1	chr18:46529293:GA:G	Imputed	0.82	17	0.833	1/1474	NF	15	0.802	1/1431	NF	2	1	1/1794	NF	NA	NA	NA	NA
950991	SLC12A3	chr16:56886476:G:A	Imputed	1	17	0.392	1/1474	NF	15	0.341	1/1431	NF	2	1	1/1794	NF	NA	NA	NA	NA
2107486	KIAA0586	chr14:58512571:C:G	Imputed	1	17	0.779	1/1671	NF	15	0.752	1/1652	NF	2	1	1/1794	NF	NA	NA	NA	NA
8784	MRE11	chr11:94447288:G:A	Imputed	0.65	16	0.743	1/1566	NF	14	0.725	1/1534	NF	2	0	1/1794	NF	NA	NA	NA	NA
374498	LMOD3	chr3:69118707:G:A	Imputed	0.82	16	0.367	1/1566	NF	14	0.352	1/1534	NF	2	0	1/1794	NF	NA	NA	NA	NA
866623	BBS12	chr4:122743781:GCT:G	Imputed	0.82	16	1	1/1566	NF	14	1	1/1534	NF	2	1	1/1794	NF	NA	NA	NA	NA
970256	TRMU	chr22:46353812:T:TGA	Imputed	0.91	16	0.792	1/1566	NF	14	0.912	1/1534	NF	2	0	1/1794	NF	NA	NA	NA	NA
1525604	GCDH	chr19:12893542:C:T	Imputed	0.82	16	0.133	1/1566	NF	14	0.143	1/1534	NF	2	0	1/1794	NF	NA	NA	NA	NA
1804842	ADGRV1	chr5:91153241:AG:A	Imputed	0.91	16	0.767	1/1566	NF	14	0.857	1/1534	NF	2	1	1/1794	NF	NA	NA	NA	NA
2139992	NDUFAF5	chr20:13785112:G:A	Imputed	1	16	0.857	1/1566	NF	14	0.833	1/1534	NF	2	1	1/1794	NF	NA	NA	NA	NA
3018852	ALG1	chr16:5082630:A:G	Imputed	0.82	16	0.875	1/1566	NF	14	0.857	1/1534	NF	2	1	1/1794	NF	NA	NA	NA	NA
31223	CPLANE1	chr5:37165595:G:A	Imputed	1	15	0.933	1/1671	NF	13	0.923	1/1652	NF	2	1	1/1794	NF	NA	NA	NA	NA
204585	NAGLU	chr17:42543214:T:C	Imputed	1	15	0.6	1/1671	NF	13	0.564	1/1652	NF	2	1	1/1794	NF	NA	NA	NA	NA
429775	SZT2	chr1:43439025:C:T	Imputed	0.82	15	0.343	1/1671	NF	13	0.269	1/1652	NF	2	1	1/1794	NF	NA	NA	NA	NA
553747	EVC	chr4:5733436:G:A	Imputed	1	15	0.705	1/1671	NF	13	0.654	1/1652	NF	2	1	1/1794	NF	NA	NA	NA	NA
11990	GLDC	chr9:6554768:C:T	Imputed	0.82	14	0.846	1/1790	NF	12	0.818	1/1789	NF	2	1	1/1794	NF	NA	NA	NA	NA
267347	COQ4	chr9:128323147:G:C	Imputed	0.82	14	0.176	1/1790	NF	12	0.152	1/1789	NF	2	0	1/1794	NF	NA	NA	NA	NA
1437957	LIFR	chr5:38485852:C:A	Imputed	0.91	14	1	1/1790	NF	12	1	1/1789	NF	2	0	1/1794	NF	NA	NA	NA	NA
3013775	ARL13B	chr3:94039899:C:T	Imputed	1	14	0.462	1/1790	NF	12	0.509	1/1789	NF	2	0	1/1794	NF	NA	NA	NA	NA
56370	SLC7A7	chr14:22780005:C:CA	Imputed	0.82	13	0.333	1/1928	NF	11	0.244	1/1952	NF	2	1	1/1794	NF	NA	NA	NA	NA
432695	PLA2G6	chr22:38145565:G:A	Imputed	0.82	13	0.577	1/1928	NF	11	0.509	1/1952	NF	2	1	1/1794	NF	NA	NA	NA	NA
437959	CRX	chr19:47836261:G:A	Imputed	0.82	13	0.372	1/1928	NF	11	0.4	1/1952	NF	2	0	1/1794	NF	NA	NA	NA	NA
498353	DYSF	chr2:71569903:G:A	Imputed	0.82	13	0.141	1/1928	NF	11	0.182	1/1952	NF	2	1	1/1794	NF	NA	NA	NA	NA
1984086	CEP164	chr11:117395546:G:C	Imputed	0.82	13	0.782	1/1928	NF	11	0.727	1/1952	NF	2	1	1/1794	NF	NA	NA	NA	NA
930633	AGRN	chr1:1041678:CGCTCCGGCCAGTGCCAGGGTCGAGGTGAGCGGCTCCCCCGGGGGAGG:C	WGS	0.97	12	0	1/154	NF	10	0	1/154	NF	2	0	1/157	NF	NA	NA	NA	NA
870655	DNAJC12	chr10:67797189:C:T	Imputed	0.65	12	0.212	1/2088	NF	10	0.2	1/2147	NF	2	1	1/1794	NF	NA	NA	NA	NA
1067463	CRB1	chr1:197421267:G:C	Imputed	0.91	12	1	1/2088	NF	10	1	1/2147	NF	2	1	1/1794	NF	NA	NA	NA	NA
1400031	ERCC4	chr16:13926725:CTT:C	Imputed	1	12	0.591	1/2088	NF	10	0.533	1/2147	NF	2	1	1/1794	NF	NA	NA	NA	NA
2076742	DNHD1	chr11:6539977:GC:G	Imputed	0.65	12	0.864	1/2088	NF	10	0.933	1/2147	NF	2	1	1/1794	NF	NA	NA	NA	NA
517648	MYO15A	chr17:18148889:G:A	Imputed	0.82	11	0.709	1/2278	NF	9	0.667	1/2386	NF	2	1	1/1794	NF	NA	NA	NA	NA
6105	CYP7B1	chr8:64615716:A:T	Imputed	0.82	10	0.583	1/2506	NF	8	0.476	1/2684	NF	2	1	1/1794	NF	NA	NA	NA	NA
188722	ATP7B	chr13:51946291:G:A	Imputed	0.82	10	0.417	1/2506	NF	8	0.714	1/2684	NF	2	0	1/1794	NF	NA	NA	NA	NA
949712	DIS3L2	chr2:232029988:C:T	Imputed	1	10	1	1/2506	NF	8	1	1/2684	NF	2	0	1/1794	NF	NA	NA	NA	NA
265018	ABCC6	chr16:16190246:C:T	Imputed	1	9	0.75	1/2785	NF	7	0.667	1/3067	NF	2	1	1/1794	NF	NA	NA	NA	NA
2136295	TSPEAR	chr21:44525810:TG:T	Imputed	0.94	9	0.583	1/2785	NF	7	0.667	1/3067	NF	2	1	1/1794	NF	NA	NA	NA	NA
418184	ETFDH	chr4:158706761:C:T	Imputed	0.65	8	1	1/3133	NF	6	1	1/3579	NF	2	1	1/1794	NF	NA	NA	NA	NA
461452	CHAT	chr10:49655129:G:A	Imputed	1	8	0.667	1/3133	NF	6	0.5	1/3579	NF	2	1	1/1794	NF	NA	NA	NA	NA
816949	ATP2C1	chr3:130941625:C:T	Imputed	0.82	8	0.75	1/3133	NF	6	0.667	1/3579	NF	2	1	1/1794	NF	NA	NA	NA	NA
1694217	UNC13D	chr17:75841003:T:A	Imputed	0.82	8	0.75	1/3133	NF	6	0.667	1/3579	NF	2	1	1/1794	NF	NA	NA	NA	NA
1339542	IL12RB1	chr19:18077548:G:A	Imputed	1	7	0.476	1/3580	NF	5	0.3	1/4294	NF	2	1	1/1794	NF	NA	NA	NA	NA
2900056	FBXO7	chr22:32487774:AGT:A	Imputed	1	7	0.533	1/3580	NF	5	0.833	1/4294	NF	2	0	1/1794	NF	NA	NA	NA	NA
856509	STRADA	chr17:63713498:TCA:T	Imputed	1	6	1	1/4177	NF	4	1	1/5368	NF	2	1	1/1794	NF	NA	NA	NA	NA
866580	CD63	chr12:55723941:C:T	WGS	0.96	5	1	1/370	NF	3	1	1/513	NF	2	1	1/157	NF	NA	NA	NA	NA
224911	FBXL4	chr6:98875675:A:G	Imputed	0.82	5	0.167	1/5012	NF	3	0	1/7157	NF	2	1	1/1794	NF	NA	NA	NA	NA
286174	DGUOK	chr2:73946816:G:A	Imputed	1	5	0.5	1/5012	NF	3	0	1/7157	NF	2	1	1/1794	NF	NA	NA	NA	NA
1457359	RARS2	chr6:87589957:T:G	Imputed	1	5	1	1/5012	NF	3	1	1/7157	NF	2	1	1/1794	NF	NA	NA	NA	NA
2724515	DNAH9	chr17:11756677:G:A	Imputed	0.82	5	0.6	1/5012	NF	3	1	1/7157	NF	2	0	1/1794	NF	NA	NA	NA	NA
8480	NPC2	chr14:74484426:C:A	Imputed	1	4	1	1/6265	NF	2	1	1/10736	NF	2	1	1/1794	NF	NA	NA	NA	NA
809713	F11	chr4:186275899:A:G	Imputed	1	4	0.5	1/6265	NF	2	1	1/10736	NF	2	0	1/1794	NF	NA	NA	NA	NA
558291	LIPA	chr10:89245712:G:A	WGS	1	3	1	1/617	NF	1	0	1/1538	NF	2	1	1/157	NF	NA	NA	NA	NA
581123	PIGN	chr18:62106797:G:A	WGS	1	3	1	1/617	NF	1	0	1/1538	NF	2	0	1/157	NF	NA	NA	NA	NA
1687448	CUL7	chr6:43038985:G:A	Imputed	0.82	3	1	1/8354	NF	1	0	1/21472	NF	2	1	1/1794	NF	NA	NA	NA	NA
2506169	NPC1	chr18:23533391:C:T	Imputed	0.82	3	0.333	1/8354	NF	1	0	1/21472	NF	2	1	1/1794	NF	NA	NA	NA	NA
39679	DDHD2	chr8:38253642:G:C	WGS	0.56	2	1	1/926	NF	0	0	NA	NF	2	1	1/157	NF	NA	NA	NA	NA
1320119	EMC10	chr19:50480156:C:T	Imputed	0.87	86	0.655	1/291	NF	83	0.644	1/259	NF	3	1	1/1196	NF	NA	NA	NA	NA
981195	IL11RA	chr9:34658654:C:T	Imputed	1	70	0.891	1/358	NF	67	0.919	1/320	NF	3	0.333	1/1196	NF	NA	NA	NA	NA
2430091	RIMS1	chr6:72213223:G:A	Imputed	0.96	54	0.691	1/464	NF	51	0.685	1/421	NF	3	1	1/1196	NF	NA	NA	NA	NA
1151	BBS12	chr4:122743005:ATT:A	Imputed	0.74	49	0.547	1/511	NF	46	0.529	1/467	NF	3	1	1/1196	NF	NA	NA	NA	NA
657795	SPG11	chr15:44648985:CAAACA:C	Imputed	0.96	47	0.552	1/533	NF	44	0.563	1/488	NF	3	0.333	1/1196	NF	NA	NA	NA	NA
1029361	AHSG	chr3:186613145:A:T	Imputed	0.77	45	0.276	1/557	NF	42	0.302	1/511	NF	3	0	1/1196	NF	NA	NA	NA	NA
12188	HSD3B2	chr1:119415448:C:A	Imputed	1	44	0.691	1/570	NF	41	0.713	1/524	NF	3	0.333	1/1196	NF	NA	NA	NA	NA
321216	PMM2	chr16:8804845:T:C	Imputed	0.91	44	0.367	1/570	NF	41	0.337	1/524	NF	3	1	1/1196	NF	NA	NA	NA	NA
2581360	ISCA2	chr14:74494848:A:G	Imputed	1	42	0.505	1/597	NF	39	0.501	1/551	NF	3	0.333	1/1196	NF	NA	NA	NA	NA
95754	FOXRED1	chr11:126275000:G:GGAGT	Imputed	0.56	41	0.864	1/611	NF	38	0.871	1/565	NF	3	0.333	1/1196	NF	NA	NA	NA	NA
6416	SLC22A5	chr5:132387044:C:T	Imputed	1	40	0.656	1/627	NF	37	0.634	1/580	NF	3	1	1/1196	NF	NA	NA	NA	NA
193544	ADA	chr20:44621032:CCTCTT:C	Imputed	0.79	40	0.373	1/627	NF	37	0.354	1/580	NF	3	0.333	1/1196	NF	NA	NA	NA	NA
2159413	AIMP1	chr4:106327531:CAA:C	Imputed	1	40	0.785	1/627	NF	37	0.783	1/580	NF	3	0.667	1/1196	NF	NA	NA	NA	NA
92870	ABCA4	chr1:94011395:A:G	Imputed	0.12	38	0.764	1/660	NF	35	0.831	1/613	NF	3	1	1/1196	NF	NA	NA	NA	NA
1064604	B9D1	chr17:19347784:C:T	Imputed	1	38	0.834	1/660	NF	35	0.819	1/613	NF	3	1	1/1196	NF	NA	NA	NA	NA
2580367	HMGCS1	chr5:43295854:C:G	Imputed	0.82	36	0.309	1/696	NF	33	0.327	1/651	NF	3	0	1/1196	NF	NA	NA	NA	NA
451626	MYO15A	chr17:18149550:CTT:C	Imputed	0.96	34	0.819	1/737	NF	31	0.803	1/693	NF	3	1	1/1196	NF	NA	NA	NA	NA
971442	RCBTB1	chr13:49552255:G:A	Imputed	0.91	34	0.621	1/737	NF	31	0.589	1/693	NF	3	1	1/1196	NF	NA	NA	NA	NA
2067747	DSG4	chr18:31409583:G:T	Imputed	1	33	0.992	1/759	NF	30	0.993	1/716	NF	3	1	1/1196	NF	NA	NA	NA	NA
35492	GPSM2	chr1:108898937:AC:A	Imputed	0.47	31	0.906	1/808	NF	28	0.895	1/767	NF	3	1	1/1196	NF	NA	NA	NA	NA
177737	GJB2	chr13:20189312:T:TA	Imputed	1	31	0.378	1/808	NF	28	0.341	1/767	NF	3	0.667	1/1196	NF	NA	NA	NA	NA
280613	DNAAF4	chr15:55434904:C:T	Imputed	1	31	0.905	1/808	NF	28	0.892	1/767	NF	3	1	1/1196	NF	NA	NA	NA	NA
978137	PIEZO2	chr18:10741029:A:C	Imputed	0.82	31	0.159	1/808	NF	28	0.161	1/767	NF	3	0.333	1/1196	NF	NA	NA	NA	NA
1912307	EPB42	chr15:43203234:G:A	Imputed	1	31	0.559	1/808	NF	28	0.627	1/767	NF	3	0	1/1196	NF	NA	NA	NA	NA
1803725	KLKB1	chr4:186252074:AGT:A	Imputed	0.82	30	0.244	1/835	NF	27	0.246	1/795	NF	3	0	1/1196	NF	NA	NA	NA	NA
6717	FANCG	chr9:35075278:C:G	Imputed	1	29	0.579	1/864	NF	26	0.54	1/826	NF	3	1	1/1196	NF	NA	NA	NA	NA
280833	RMND1	chr6:151445326:TG:T	Imputed	0.94	29	0.735	1/864	NF	26	0.772	1/826	NF	3	0.333	1/1196	NF	NA	NA	NA	NA
809626	PROM1	chr4:16009109:C:T	Imputed	1	28	0.992	1/895	NF	25	0.99	1/859	NF	3	1	1/1196	NF	NA	NA	NA	NA
374400	KRIT1	chr7:92241107:TTC:T	Imputed	1	27	0.769	1/928	NF	24	0.818	1/895	NF	3	0.333	1/1196	NF	NA	NA	NA	NA
437936	USH1C	chr11:17524445:ACTCACCTCCAATCCCAC:A	Imputed	0.82	26	0.417	1/964	NF	23	0.424	1/934	NF	3	1	1/1196	NF	NA	NA	NA	NA
636972	ITGB2	chr21:44901671:G:A	Imputed	1	25	0.605	1/1002	NF	22	0.553	1/976	NF	3	1	1/1196	NF	NA	NA	NA	NA
285609	BBS7	chr4:121845670:TTA:T	Imputed	0.47	24	0.482	1/1044	NF	21	0.424	1/1022	NF	3	1	1/1196	NF	NA	NA	NA	NA
1194462	NDUFV2	chr18:9117844:CAT:C	Imputed	0.88	24	0.583	1/1044	NF	21	0.605	1/1022	NF	3	0.333	1/1196	NF	NA	NA	NA	NA
99182	ABCA4	chr1:94044692:C:G	Imputed	0.96	23	1	1/1090	NF	20	1	1/1074	NF	3	1	1/1196	NF	NA	NA	NA	NA
132981	B3GALNT2	chr1:235465651:T:TAA	Imputed	0.56	23	0.649	1/1090	NF	20	0.616	1/1074	NF	3	1	1/1196	NF	NA	NA	NA	NA
216140	CCDC39	chr3:180659582:T:C	Imputed	0.77	23	0.563	1/1090	NF	20	0.661	1/1074	NF	3	0	1/1196	NF	NA	NA	NA	NA
3591	ACADM	chr1:75734850:G:A	Imputed	1	22	0.996	1/1139	NF	19	0.994	1/1130	NF	3	1	1/1196	NF	NA	NA	NA	NA
21065	GAMT	chr19:1399793:C:T	Imputed	0.3	22	0.084	1/1139	NF	19	0.066	1/1130	NF	3	0.333	1/1196	NF	NA	NA	NA	NA
446575	DYNC2H1	chr11:103117629:A:G	Imputed	0.96	22	0.589	1/1139	NF	19	0.532	1/1130	NF	3	1	1/1196	NF	NA	NA	NA	NA
993834	PPIB	chr15:64156910:C:A	Imputed	0.82	22	0.767	1/1139	NF	19	0.76	1/1130	NF	3	1	1/1196	NF	NA	NA	NA	NA
1632	ACADVL	chr17:7224007:T:C	Imputed	0.94	21	0.679	1/1193	NF	18	0.735	1/1193	NF	3	0.333	1/1196	NF	NA	NA	NA	NA
635270	HARS2	chr5:140698056:G:A	Imputed	0.91	21	0.948	1/1193	NF	18	0.935	1/1193	NF	3	1	1/1196	NF	NA	NA	NA	NA
992470	DDX11	chr12:31094622:C:CT	Imputed	0.74	21	0.789	1/1193	NF	18	0.86	1/1193	NF	3	0.333	1/1196	NF	NA	NA	NA	NA
7785	PEX7	chr6:136898242:G:C	Imputed	0.65	18	0.59	1/1392	NF	15	0.604	1/1431	NF	3	0	1/1196	NF	NA	NA	NA	NA
291707	GPSM2	chr1:108922446:AG:A	Imputed	1	18	0.229	1/1392	NF	15	0.19	1/1431	NF	3	0.333	1/1196	NF	NA	NA	NA	NA
2860357	TRIM37	chr17:59104334:AC:A	Imputed	0.82	18	0.856	1/1392	NF	15	0.914	1/1431	NF	3	0.333	1/1196	NF	NA	NA	NA	NA
459232	FKRP	chr19:46755605:T:TGGTGC	Imputed	0.82	17	0.096	1/1474	NF	14	0.088	1/1534	NF	3	0	1/1196	NF	NA	NA	NA	NA
2171612	AMT	chr3:49417860:G:A	Imputed	1	16	0.981	1/1566	NF	13	0.97	1/1652	NF	3	1	1/1196	NF	NA	NA	NA	NA
2971733	TSHR	chr14:81139862:CAG:C	Imputed	1	15	0.867	1/1671	NF	12	0.833	1/1789	NF	3	1	1/1196	NF	NA	NA	NA	NA
92278	ACADVL	chr17:7224663:G:A	Imputed	0.81	14	0.808	1/1790	NF	11	0.933	1/1952	NF	3	0.333	1/1196	NF	NA	NA	NA	NA
867129	TTLL5	chr14:75745502:C:T	Imputed	0.82	14	0.187	1/1790	NF	11	0.164	1/1952	NF	3	0.333	1/1196	NF	NA	NA	NA	NA
2058985	VPS13A	chr9:77295596:C:T	Imputed	0.91	14	0.154	1/1790	NF	11	0.111	1/1952	NF	3	0.333	1/1196	NF	NA	NA	NA	NA
942	GLB1	chr3:33014292:T:C	Imputed	0.82	12	0.545	1/2088	NF	9	0.75	1/2386	NF	3	0	1/1196	NF	NA	NA	NA	NA
631688	VWF	chr12:5983175:G:A	Imputed	1	11	0.643	1/2278	NF	8	0.733	1/2684	NF	3	0	1/1196	NF	NA	NA	NA	NA
2087510	ADGRG1	chr16:57655987:C:T	Imputed	0.82	11	1	1/2278	NF	8	1	1/2684	NF	3	1	1/1196	NF	NA	NA	NA	NA
3023945	GGCX	chr2:85553447:CAG:C	Imputed	1	11	0.145	1/2278	NF	8	0.071	1/2684	NF	3	0.333	1/1196	NF	NA	NA	NA	NA
5837	MYOT	chr5:137870830:C:T	Imputed	1	10	0.533	1/2506	NF	7	1	1/3067	NF	3	1	1/1196	NF	NA	NA	NA	NA
189061	HGD	chr3:120644440:GC:G	Imputed	1	10	1	1/2506	NF	7	1	1/3067	NF	3	1	1/1196	NF	NA	NA	NA	NA
505659	C6	chr5:41158762:TC:T	Imputed	0.82	10	0.278	1/2506	NF	7	0.267	1/3067	NF	3	1	1/1196	NF	NA	NA	NA	NA
97572	MVK	chr12:109596548:C:T	Imputed	1	9	0.778	1/2785	NF	6	0.667	1/3579	NF	3	1	1/1196	NF	NA	NA	NA	NA
234281	BRIP1	chr17:61684052:CTTTG:C	Imputed	0.82	7	1	1/3580	NF	4	1	1/5368	NF	3	1	1/1196	NF	NA	NA	NA	NA
3241565	FANCD2	chr3:10078079:A:G	Imputed	0.91	6	1	1/4177	NF	3	1	1/7157	NF	3	1	1/1196	NF	NA	NA	NA	NA
372284	TECRL	chr4:64309896:C:T	WGS	0.93	5	1	1/370	NF	2	1	1/769	NF	3	1	1/105	NF	NA	NA	NA	NA
870440	GRK1	chr13:113735277:TCGGA:T	WGS	0.56	4	0.5	1/463	NF	1	0	1/1538	NF	3	0.333	1/105	NF	NA	NA	NA	NA
1215027	ISCA2	chr14:74494094:C:A	Imputed	1	79	0.322	1/321	NF	75	0.328	1/290	NF	4	0.167	1/897	NF	NA	NA	NA	NA
3878	HEXB	chr5:74718804:C:T	Imputed	0.26	78	0.123	1/321	NF	74	0.118	1/290	NF	4	0.333	1/897	NF	NA	NA	NA	NA
2629416	GPNMB	chr7:23260454:A:C	Imputed	0.87	75	0.931	1/334	NF	71	0.926	1/302	NF	4	1	1/897	NF	NA	NA	NA	NA
520942	PRF1	chr10:70600458:C:T	Imputed	0.95	62	0.667	1/404	NF	58	0.643	1/370	NF	4	1	1/897	NF	NA	NA	NA	NA
217270	SPG7	chr16:89531903:G:A	Imputed	1	54	0.456	1/464	NF	50	0.446	1/429	NF	4	0.5	1/897	NF	NA	NA	NA	NA
16801	DHODH	chr16:72014641:C:T	Imputed	0.47	53	0.13	1/473	NF	49	0.14	1/438	NF	4	0.167	1/897	NF	NA	NA	NA	NA
1426198	LAMC3	chr9:131069832:C:A	Imputed	0.91	51	0.22	1/491	NF	47	0.24	1/457	NF	4	0	1/897	NF	NA	NA	NA	NA
1686210	SLC38A8	chr16:84036701:C:A	Imputed	0.94	47	0.435	1/533	NF	43	0.422	1/499	NF	4	0.5	1/897	NF	NA	NA	NA	NA
2869314	MBD4	chr3:129433848:A:G	Imputed	0.97	43	0.619	1/583	NF	39	0.622	1/551	NF	4	0.5	1/897	NF	NA	NA	NA	NA
2000	UNC13D	chr17:75840317:G:A	Imputed	1	42	0.473	1/597	NF	38	0.467	1/565	NF	4	0.5	1/897	NF	NA	NA	NA	NA
16049	GYS2	chr12:21568952:G:A	Imputed	0.96	38	0.474	1/660	NF	34	0.477	1/632	NF	4	0.667	1/897	NF	NA	NA	NA	NA
1722430	FASTKD2	chr2:206771892:A:G	Imputed	0.82	35	0.864	1/716	NF	31	0.847	1/693	NF	4	1	1/897	NF	NA	NA	NA	NA
8035	IL12RB1	chr19:18075812:G:A	Imputed	0.82	33	0.123	1/759	NF	29	0.131	1/740	NF	4	0	1/897	NF	NA	NA	NA	NA
1677084	KIAA0753	chr17:6611982:CT:C	Imputed	1	32	0.991	1/783	NF	28	1	1/767	NF	4	0.833	1/897	NF	NA	NA	NA	NA
7378	SCARB2	chr4:76174276:G:A	Imputed	1	30	0.892	1/835	NF	26	0.891	1/826	NF	4	1	1/897	NF	NA	NA	NA	NA
933322	DYSF	chr2:71570742:G:A	Imputed	0.91	30	0.429	1/835	NF	26	0.387	1/826	NF	4	1	1/897	NF	NA	NA	NA	NA
2781094	RXYLT1	chr12:63781056:G:A	Imputed	0.82	30	0.191	1/835	NF	26	0.206	1/826	NF	4	0.333	1/897	NF	NA	NA	NA	NA
2969752	DUOX2	chr15:45100762:CA:C	Imputed	1	30	0.869	1/835	NF	26	0.852	1/826	NF	4	1	1/897	NF	NA	NA	NA	NA
39637	ODAD1	chr19:48303953:C:T	Imputed	0.38	29	0.468	1/864	NF	25	0.467	1/859	NF	4	0.667	1/897	NF	NA	NA	NA	NA
46464	PCDH15	chr10:53938872:G:A	Imputed	0.82	28	0.997	1/895	NF	24	1	1/895	NF	4	1	1/897	NF	NA	NA	NA	NA
212646	ZNF335	chr20:45953872:G:GTGGC	Imputed	0.91	28	0.527	1/895	NF	24	0.47	1/895	NF	4	1	1/897	NF	NA	NA	NA	NA
372711	PROM1	chr4:16006637:T:TA	Imputed	0.56	27	0.185	1/928	NF	23	0.213	1/934	NF	4	0.167	1/897	NF	NA	NA	NA	NA
1693246	DNHD1	chr11:6563111:C:T	Imputed	0.94	27	0.522	1/928	NF	23	0.621	1/934	NF	4	0.333	1/897	NF	NA	NA	NA	NA
521157	OSGEP	chr14:20452066:C:T	Imputed	0.88	26	0.023	1/964	NF	22	0.019	1/976	NF	4	0.167	1/897	NF	NA	NA	NA	NA
567578	DPAGT1	chr11:119101629:C:CA	Imputed	1	26	0.355	1/964	NF	22	0.358	1/976	NF	4	1	1/897	NF	NA	NA	NA	NA
1524100	ALG9	chr11:111857738:C:T	Imputed	0.82	26	0.526	1/964	NF	22	0.455	1/976	NF	4	1	1/897	NF	NA	NA	NA	NA
1065672	PHF3	chr6:63721425:G:C	Imputed	1	25	0.834	1/1002	NF	21	0.801	1/1022	NF	4	1	1/897	NF	NA	NA	NA	NA
631530	DNM1L	chr12:32679391:A:T	Imputed	0.82	24	0.641	1/1044	NF	20	0.658	1/1074	NF	4	0.5	1/897	NF	NA	NA	NA	NA
2680961	CRB1	chr1:197427587:TTTGGAAAACA:T	Imputed	0.82	24	0.464	1/1044	NF	20	0.389	1/1074	NF	4	1	1/897	NF	NA	NA	NA	NA
46001	CDH23	chr10:71791123:G:A	Imputed	0.82	23	0.731	1/1193	NF	19	0.772	1/1130	NF	4	0.5	1/1794	NF	NA	NA	NA	NA
1785	CYP17A1	chr10:102837076:G:A	Imputed	1	20	0.298	1/1253	NF	16	0.381	1/1342	NF	4	0.5	1/897	NF	NA	NA	NA	NA
2575044	AAAS	chr12:53320604:TG:T	Imputed	0.82	20	0.626	1/1253	NF	16	0.542	1/1342	NF	4	1	1/897	NF	NA	NA	NA	NA
1454619	MFSD8	chr4:127939956:TCA:T	Imputed	0.82	19	0.795	1/1319	NF	15	0.743	1/1431	NF	4	1	1/897	NF	NA	NA	NA	NA
1066269	HSD17B4	chr5:119474462:T:C	Imputed	0.82	16	0.886	1/1566	NF	12	0.855	1/1789	NF	4	1	1/897	NF	NA	NA	NA	NA
950813	GRM6	chr5:178991560:CT:C	Imputed	1	14	0.473	1/1790	NF	10	0.333	1/2147	NF	4	1	1/897	NF	NA	NA	NA	NA
373391	MMP13	chr11:102948052:T:G	Imputed	0.91	13	0.987	1/1928	NF	9	0.972	1/2386	NF	4	1	1/897	NF	NA	NA	NA	NA
2797144	HSD17B3	chr9:96252836:C:A	Imputed	0.91	13	0.949	1/1928	NF	9	0.889	1/2386	NF	4	1	1/897	NF	NA	NA	NA	NA
40684	SOS1	chr2:39022772:C:A	Imputed	0.82	7	1	1/3580	NF	3	1	1/7157	NF	4	1	1/897	NF	NA	NA	NA	NA
4591	RAB23	chr6:57194817:A:T	WGS	0.53	6	1	1/309	NF	2	1	1/769	NF	4	1	1/78	NF	NA	NA	NA	NA
6607	PNPLA6	chr19:7555724:C:CGCCA	Imputed	0.82	106	0.252	1/236	NF	101	0.251	1/213	NF	5	0.4	1/718	NF	NA	NA	NA	NA
450467	TGM5	chr15:43238857:GT:G	Imputed	0.94	89	0.135	1/282	NF	84	0.125	1/256	NF	5	0.3	1/718	NF	NA	NA	NA	NA
545453	TRIT1	chr1:39854049:CG:C	Imputed	0.75	85	0.244	1/295	NF	80	0.249	1/268	NF	5	0.5	1/718	NF	NA	NA	NA	NA
203540	ACADM	chr1:75749507:A:G	Imputed	0.85	62	0.202	1/404	NF	57	0.201	1/377	NF	5	0.167	1/718	NF	NA	NA	NA	NA
3627	MPO	chr17:58279553:T:C	Imputed	0.61	58	0.626	1/432	NF	53	0.632	1/405	NF	5	0.5	1/718	NF	NA	NA	NA	NA
1676750	F11	chr4:186276251:C:T	Imputed	1	57	0.357	1/456	NF	52	0.363	1/413	NF	5	0.3	1/1196	NF	NA	NA	NA	NA
2163	ANO5	chr11:22255485:C:G	Imputed	1	56	0.895	1/448	NF	51	0.936	1/421	NF	5	0.6	1/718	NF	NA	NA	NA	NA
21062	G6PC1	chr17:42900952:TC:T	Imputed	0.74	50	0.523	1/501	NF	45	0.529	1/477	NF	5	0.5	1/718	NF	NA	NA	NA	NA
31143	POLR3A	chr10:78007761:C:T	Imputed	0.96	50	0.958	1/501	NF	45	0.95	1/477	NF	5	1	1/718	NF	NA	NA	NA	NA
575554	AARS1	chr16:70269764:C:T	Imputed	1	49	0.908	1/511	NF	44	0.897	1/488	NF	5	1	1/718	NF	NA	NA	NA	NA
31067	CCDC39	chr3:180661860:C:G	Imputed	0.47	47	0.223	1/533	NF	42	0.204	1/511	NF	5	0.5	1/718	NF	NA	NA	NA	NA
6103	CYP7B1	chr8:64596913:C:T	Imputed	0.88	46	0.911	1/545	NF	41	0.895	1/524	NF	5	1	1/718	NF	NA	NA	NA	NA
265256	SBDS	chr7:66995297:TC:T	Imputed	1	45	0.762	1/557	NF	40	0.727	1/537	NF	5	1	1/718	NF	NA	NA	NA	NA
1467731	B3GALNT2	chr1:235458787:C:T	Imputed	1	43	0.756	1/583	NF	38	0.771	1/565	NF	5	0.6	1/718	NF	NA	NA	NA	NA
1683378	NARS2	chr11:78478449:GT:G	Imputed	0.82	42	0.658	1/597	NF	37	0.659	1/580	NF	5	0.5	1/718	NF	NA	NA	NA	NA
2634581	CPAMD8	chr19:16914718:TG:T	Imputed	1	42	0.616	1/597	NF	37	0.579	1/580	NF	5	0.9	1/718	NF	NA	NA	NA	NA
1424	MMACHC	chr1:45508266:C:T	Imputed	0.82	38	0.924	1/660	NF	33	0.913	1/651	NF	5	1	1/718	NF	NA	NA	NA	NA
55	CEP152	chr15:48793359:T:G	Imputed	0.96	37	0.897	1/716	NF	32	0.888	1/716	NF	5	1	1/718	NF	NA	NA	NA	NA
2192610	BBS4	chr15:72727967:T:TA	Imputed	1	34	0.558	1/737	NF	29	0.49	1/740	NF	5	1	1/718	NF	NA	NA	NA	NA
30811	POLR1C	chr6:43520962:G:A	Imputed	0.38	33	0.444	1/759	NF	28	0.405	1/767	NF	5	0.6	1/718	NF	NA	NA	NA	NA
92297	ACAT1	chr11:108138934:A:G	Imputed	1	32	0.873	1/835	NF	27	0.849	1/859	NF	5	1	1/718	NF	NA	NA	NA	NA
959007	CRPPA	chr7:16376100:A:G	Imputed	0.91	29	0.304	1/928	NF	24	0.253	1/895	NF	5	0.6	1/1196	NF	NA	NA	NA	NA
971441	RCBTB1	chr13:49549478:G:A	Imputed	0.82	29	0.889	1/864	NF	24	0.905	1/895	NF	5	0.8	1/718	NF	NA	NA	NA	NA
3014970	GLE1	chr9:128540339:G:A	Imputed	1	27	0.735	1/928	NF	22	0.693	1/976	NF	5	0.9	1/718	NF	NA	NA	NA	NA
460416	SLC22A5	chr5:132385466:C:G	Imputed	1	26	1	1/964	NF	21	1	1/1022	NF	5	1	1/718	NF	NA	NA	NA	NA
27	ABHD12	chr20:25302322:G:A	Imputed	0.82	21	0.814	1/1193	NF	16	0.758	1/1342	NF	5	1	1/718	NF	NA	NA	NA	NA
50216	NUBPL	chr14:31826715:G:A	Imputed	0.82	20	0.305	1/1392	NF	15	0.229	1/1431	NF	5	0.6	1/1196	NF	NA	NA	NA	NA
948407	MKS1	chr17:58207945:G:A	Imputed	0.82	18	0.86	1/1392	NF	13	0.788	1/1652	NF	5	1	1/718	NF	NA	NA	NA	NA
2990760	CHRNG	chr2:232542894:G:A	Imputed	0.82	15	0.448	1/1671	NF	10	0.467	1/2147	NF	5	0.4	1/718	NF	NA	NA	NA	NA
92980	LAMA2	chr6:129460287:C:T	Imputed	1	14	0.857	1/1790	NF	9	0.778	1/2386	NF	5	1	1/718	NF	NA	NA	NA	NA
7781	PEX7	chr6:136869909:C:T	Imputed	0.94	13	0.364	1/1928	NF	8	0.667	1/2684	NF	5	1	1/718	NF	NA	NA	NA	NA
1705234	COL9A1	chr6:70254474:A:G	Imputed	0.91	12	0.833	1/2088	NF	7	0.714	1/3067	NF	5	1	1/718	NF	NA	NA	NA	NA
7792	GALNT3	chr2:165770217:G:A	Imputed	1	11	0.8	1/2278	NF	6	0.667	1/3579	NF	5	1	1/718	NF	NA	NA	NA	NA
1709898	GCK	chr7:44146616:T:C	Imputed	0.82	11	1	1/2278	NF	6	1	1/3579	NF	5	1	1/718	NF	NA	NA	NA	NA
979060	TOGARAM1	chr14:45073421:C:T	Imputed	1	6	0.667	1/4177	NF	1	0	1/21472	NF	5	1	1/718	NF	NA	NA	NA	NA
1409749	GRM6	chr5:178994942:C:A	Imputed	0.96	98	0.503	1/256	NF	92	0.502	1/233	NF	6	0.4	1/598	NF	NA	NA	NA	NA
31136	ACSF3	chr16:89114436:G:A	Imputed	0.51	80	0.107	1/313	NF	74	0.118	1/290	NF	6	0	1/598	NF	NA	NA	NA	NA
424160	HIBCH	chr2:190246153:C:T	Imputed	1	78	0.596	1/321	NF	72	0.574	1/298	NF	6	1	1/598	NF	NA	NA	NA	NA
429020	TIMMDC1	chr3:119515865:A:G	Imputed	0.69	70	0.764	1/358	NF	64	0.741	1/336	NF	6	1	1/598	NF	NA	NA	NA	NA
372285	NSMCE2	chr8:125182182:AT:A	Imputed	0.47	58	0.22	1/432	NF	52	0.235	1/413	NF	6	0.2	1/598	NF	NA	NA	NA	NA
1389677	PROC	chr2:127423317:G:GC	Imputed	0.82	58	0.382	1/432	NF	52	0.395	1/413	NF	6	0.2	1/598	NF	NA	NA	NA	NA
2662953	FLG	chr1:152303959:CAATGCCTG:C	Imputed	1	50	0.86	1/501	NF	44	0.892	1/488	NF	6	0.667	1/598	NF	NA	NA	NA	NA
195306	OBSL1	chr2:219568063:G:GT	Imputed	0.65	49	0.815	1/511	NF	43	0.79	1/499	NF	6	1	1/598	NF	NA	NA	NA	NA
2581318	PNPLA8	chr7:108514621:G:GA	Imputed	0.82	44	0.903	1/570	NF	38	0.886	1/565	NF	6	1	1/598	NF	NA	NA	NA	NA
3235245	CPAMD8	chr19:17008530:C:T	Imputed	0.96	44	0.385	1/570	NF	38	0.351	1/565	NF	6	0.6	1/598	NF	NA	NA	NA	NA
1210930	DUOX2	chr15:45094245:C:T	Imputed	0.47	37	0.585	1/677	NF	31	0.569	1/693	NF	6	0.6	1/598	NF	NA	NA	NA	NA
1433	SLC34A3	chr9:137233909:AGAACAGCACAGCCCCGGCGGACAGGCTGCCCTGTGAGGCCCGGCCCACCCCAAGCCCCCTACACCCCCCACACTCCCCCTCACCGGCCCCTACATGGAGAG:A	WGS	0.94	36	0.002	1/51	NF	30	0.003	1/51	NF	6	0	1/52	NF	NA	NA	NA	NA
13507	POLG	chr15:89323426:C:G	Imputed	0.3	33	0.296	1/759	NF	27	0.279	1/795	NF	6	1	1/598	NF	NA	NA	NA	NA
1453486	PIGG	chr4:508969:CG:C	Imputed	1	33	0.303	1/759	NF	27	0.251	1/795	NF	6	0.667	1/598	NF	NA	NA	NA	NA
1379572	LCT	chr2:135808812:G:A	Imputed	0.82	32	0.926	1/783	NF	26	0.913	1/826	NF	6	1	1/598	NF	NA	NA	NA	NA
813256	EYS	chr6:64821644:C:T	Imputed	1	30	0.747	1/835	NF	24	0.688	1/895	NF	6	1	1/598	NF	NA	NA	NA	NA
2157351	MTO1	chr6:73492238:C:CT	Imputed	1	27	0.849	1/928	NF	21	0.805	1/1022	NF	6	1	1/598	NF	NA	NA	NA	NA
943110	SLC3A1	chr2:44281423:C:T	Imputed	1	24	0.913	1/1044	NF	18	0.882	1/1193	NF	6	1	1/598	NF	NA	NA	NA	NA
2918	USH1G	chr17:74922961:C:T	Imputed	0.91	22	0.405	1/1139	NF	16	0.319	1/1342	NF	6	0.667	1/598	NF	NA	NA	NA	NA
371706	PEX1	chr7:92494553:T:TA	Imputed	0.82	20	0.395	1/1253	NF	14	0.198	1/1534	NF	6	1	1/598	NF	NA	NA	NA	NA
2128526	IFT74	chr9:27055753:C:A	Imputed	1	92	0.16	1/278	NF	85	0.147	1/259	NF	7	0.333	1/513	NF	NA	NA	NA	NA
1678181	IGSF3	chr1:116579662:CG:C	Imputed	0.61	67	0.834	1/374	NF	60	0.852	1/358	NF	7	0.667	1/513	NF	NA	NA	NA	NA
66990	RSPH1	chr21:42486463:T:G	Imputed	0.47	60	0.105	1/432	NF	53	0.118	1/405	NF	7	0.286	1/718	NF	NA	NA	NA	NA
866991	CNGB1	chr16:57897489:CCCGTGCGCCACCACGTTGG:C	Imputed	0.93	56	0.5	1/448	NF	49	0.567	1/438	NF	7	0.6	1/513	NF	NA	NA	NA	NA
802230	PHF3	chr6:63720728:TTGAG:T	Imputed	0.94	55	0.674	1/456	NF	48	0.634	1/447	NF	7	1	1/513	NF	NA	NA	NA	NA
181455	NPC1	chr18:23551653:G:A	Imputed	1	54	0.919	1/464	NF	47	0.906	1/457	NF	7	1	1/513	NF	NA	NA	NA	NA
397536	VAC14	chr16:70781892:A:T	Imputed	1	52	0.848	1/482	NF	45	0.823	1/477	NF	7	1	1/513	NF	NA	NA	NA	NA
1459098	SLC12A3	chr16:56870094:A:G	Imputed	1	49	0.274	1/511	NF	42	0.254	1/511	NF	7	0.333	1/513	NF	NA	NA	NA	NA
7716	PMM2	chr16:8847794:C:G	Imputed	0.59	47	0.529	1/533	NF	40	0.536	1/537	NF	7	0.429	1/513	NF	NA	NA	NA	NA
372403	LAMB3	chr1:209618518:AC:A	Imputed	0.82	46	0.21	1/545	NF	39	0.205	1/551	NF	7	0.286	1/513	NF	NA	NA	NA	NA
1307	SLC4A11	chr20:3229430:G:A	Imputed	0.96	45	0.641	1/557	NF	38	0.581	1/565	NF	7	1	1/513	NF	NA	NA	NA	NA
1067674	AUH	chr9:91220992:CCT:C	Imputed	1	38	0.459	1/660	NF	31	0.378	1/693	NF	7	1	1/513	NF	NA	NA	NA	NA
212729	ALOX12B	chr17:8075670:C:T	Imputed	1	23	0.584	1/1090	NF	16	0.742	1/1342	NF	7	0.467	1/513	NF	NA	NA	NA	NA
99224	ABCA4	chr1:94041345:C:A	Imputed	0.65	20	0.374	1/1253	NF	13	0.513	1/1652	NF	7	0.905	1/513	NF	NA	NA	NA	NA
214213	NDUFAF6	chr8:95035461:ACT:A	Imputed	0.82	20	0.784	1/1253	NF	13	0.655	1/1652	NF	7	1	1/513	NF	NA	NA	NA	NA
552891	SERPINA1	chr14:94378575:T:TA	Imputed	0.82	17	0.735	1/1474	NF	10	0.6	1/2147	NF	7	1	1/513	NF	NA	NA	NA	NA
432013	BBS10	chr12:76347072:TCTGA:T	Imputed	1	99	0.732	1/253	NF	91	0.729	1/236	NF	8	0.786	1/449	NF	NA	NA	NA	NA
165492	TMPRSS3	chr21:42389042:TG:T	Imputed	0.34	92	0.511	1/272	NF	84	0.555	1/256	NF	8	0.143	1/449	NF	NA	NA	NA	NA
1232307	KASH5	chr19:49399142:G:A	Imputed	0.41	77	0.131	1/325	NF	69	0.144	1/311	NF	8	0.107	1/449	NF	NA	NA	NA	NA
638150	IQCE	chr7:2594883:TAGAG:T	Imputed	0.79	69	0.253	1/363	NF	61	0.249	1/352	NF	8	0.25	1/449	NF	NA	NA	NA	NA
2691715	NEU1	chr6:31860042:G:C	Imputed	0.96	67	0.442	1/374	NF	59	0.435	1/364	NF	8	0.476	1/449	NF	NA	NA	NA	NA
39854	AP1S1	chr7:101157375:A:G	Imputed	0.94	61	0.971	1/411	NF	53	0.973	1/405	NF	8	0.964	1/449	NF	NA	NA	NA	NA
226097	ACADM	chr1:75732886:C:T	Imputed	0.88	57	0.401	1/440	NF	49	0.399	1/438	NF	8	0.333	1/449	NF	NA	NA	NA	NA
1322889	AAAS	chr12:53309236:G:A	Imputed	1	56	0.91	1/448	NF	48	0.945	1/447	NF	8	0.75	1/449	NF	NA	NA	NA	NA
183723	MSH6	chr2:47783243:C:T	Imputed	1	53	0.912	1/491	NF	45	0.899	1/499	NF	8	1	1/449	NF	NA	NA	NA	NA
31219	CPLANE1	chr5:37187488:G:A	Imputed	0.96	46	0.934	1/545	NF	38	0.979	1/565	NF	8	0.714	1/449	NF	NA	NA	NA	NA
4092	SLC26A2	chr5:149978184:C:T	Imputed	0.77	39	0.486	1/643	NF	31	0.434	1/693	NF	8	0.75	1/449	NF	NA	NA	NA	NA
39792	EARS2	chr16:23535346:C:T	Imputed	1	39	0.742	1/643	NF	31	0.701	1/693	NF	8	0.893	1/449	NF	NA	NA	NA	NA
1978944	SEC23B	chr20:18545996:C:CT	Imputed	0.88	38	0.553	1/660	NF	30	0.655	1/716	NF	8	0.321	1/449	NF	NA	NA	NA	NA
31220	CPLANE1	chr5:37167046:C:T	Imputed	0.94	31	0.774	1/808	NF	23	0.779	1/934	NF	8	0.75	1/449	NF	NA	NA	NA	NA
669	PROC	chr2:127426208:G:A	Imputed	1	30	0.828	1/835	NF	22	0.779	1/976	NF	8	0.964	1/449	NF	NA	NA	NA	NA
2462	ADSL	chr22:40364965:G:A	Imputed	0.3	29	0.576	1/864	NF	21	0.395	1/1022	NF	8	1	1/449	NF	NA	NA	NA	NA
1323511	RAB3GAP1	chr2:135115253:C:T	Imputed	1	28	0.678	1/895	NF	20	0.568	1/1074	NF	8	1	1/449	NF	NA	NA	NA	NA
437257	VPS13B	chr8:99661451:CT:C	Imputed	0.94	26	0.36	1/964	NF	18	0.221	1/1193	NF	8	0.75	1/449	NF	NA	NA	NA	NA
427149	SYNJ1	chr21:32643409:C:T	Imputed	0.91	19	0.626	1/1319	NF	11	0.673	1/1952	NF	8	0.643	1/449	NF	NA	NA	NA	NA
2395	ARG1	chr6:131573340:G:A	Imputed	1	18	0.975	1/1392	NF	10	0.972	1/2147	NF	8	1	1/449	NF	NA	NA	NA	NA
2202712	ALPL	chr1:21560674:T:C	Imputed	1	13	0.474	1/1928	NF	5	0.1	1/4294	NF	8	1	1/449	NF	NA	NA	NA	NA
68815	ADAMTS13	chr9:133454548:C:T	Imputed	0.41	121	0.215	1/211	NF	112	0.222	1/195	NF	9	0.222	1/399	NF	NA	NA	NA	NA
1328	BBS10	chr12:76347713:C:CA	Imputed	0.35	113	0.169	1/226	NF	104	0.173	1/211	NF	9	0.143	1/399	NF	NA	NA	NA	NA
972723	ECHS1	chr10:133366002:G:A	Imputed	0.98	76	0.44	1/330	NF	67	0.411	1/320	NF	9	0.714	1/399	NF	NA	NA	NA	NA
1480703	LOXHD1	chr18:46641955:C:T	Imputed	1	67	0.219	1/374	NF	58	0.165	1/370	NF	9	0.611	1/399	NF	NA	NA	NA	NA
371638	ARSA	chr22:50627016:TGGCCGGC:T	Imputed	0.82	53	0.5	1/473	NF	44	0.524	1/488	NF	9	0.357	1/399	NF	NA	NA	NA	NA
972923	NDUFAF5	chr20:13801528:A:G	Imputed	1	49	0.661	1/511	NF	40	0.644	1/537	NF	9	0.778	1/399	NF	NA	NA	NA	NA
217677	MKS1	chr17:58208152:TAGG:T	Imputed	1	48	0.676	1/545	NF	39	0.688	1/580	NF	9	0.889	1/399	NF	NA	NA	NA	NA
142765	PMS2	chr7:5982880:CT:C	Imputed	0.82	44	0.627	1/570	NF	35	0.642	1/613	NF	9	0.5	1/399	NF	NA	NA	NA	NA
36243	GCK	chr7:44149763:C:T	Imputed	1	43	0.939	1/583	NF	34	0.917	1/632	NF	9	1	1/399	NF	NA	NA	NA	NA
2506273	ADSL	chr22:40354328:G:C	Imputed	1	31	0.543	1/808	NF	22	0.533	1/976	NF	9	0.444	1/399	NF	NA	NA	NA	NA
996602	PYCR1	chr17:81935440:GGC:G	Imputed	1	29	0.279	1/864	NF	20	0.379	1/1074	NF	9	0.194	1/399	NF	NA	NA	NA	NA
2500997	GRIA4	chr11:105933765:G:A	Imputed	1	11	1	1/2278	NF	2	0	1/10736	NF	9	1	1/399	NF	NA	NA	NA	NA
29679	CYP24A1	chr20:54158136:G:A	Imputed	0.43	96	0.156	1/267	NF	86	0.173	1/256	NF	10	0.25	1/359	NF	NA	NA	NA	NA
419227	CD247	chr1:167435434:G:A	Imputed	0.91	91	0.21	1/275	NF	81	0.199	1/265	NF	10	0.289	1/359	NF	NA	NA	NA	NA
432133	TRIT1	chr1:39847247:G:A	Imputed	0.68	90	0.399	1/278	NF	80	0.466	1/268	NF	10	0.472	1/359	NF	NA	NA	NA	NA
370760	DPYD	chr1:97305283:G:A	Imputed	0.93	83	0.327	1/302	NF	73	0.299	1/294	NF	10	0.556	1/359	NF	NA	NA	NA	NA
521347	THOC6	chr16:3026140:T:A	Imputed	0.69	65	0.29	1/386	NF	55	0.295	1/390	NF	10	0.356	1/359	NF	NA	NA	NA	NA
521349	THOC6	chr16:3027379:G:A	Imputed	0.69	65	0.29	1/386	NF	55	0.295	1/390	NF	10	0.356	1/359	NF	NA	NA	NA	NA
379250	AICDA	chr12:8605308:G:A	Imputed	1	60	0.679	1/418	NF	50	0.701	1/429	NF	10	0.533	1/359	NF	NA	NA	NA	NA
2923	SAR1B	chr5:134608443:C:T	Imputed	1	50	0.759	1/501	NF	40	0.722	1/537	NF	10	0.911	1/359	NF	NA	NA	NA	NA
2292	SETX	chr9:132296909:A:C	Imputed	0.96	47	0.49	1/557	NF	37	0.452	1/580	NF	10	0.6	1/449	NF	NA	NA	NA	NA
212736	NAGA	chr22:42065891:G:T	Imputed	0.91	47	0.934	1/557	NF	37	0.978	1/580	NF	10	0.8	1/449	NF	NA	NA	NA	NA
428573	CFAP410	chr21:44333188:C:G	Imputed	0.75	45	0.254	1/557	NF	35	0.304	1/613	NF	10	0.644	1/359	NF	NA	NA	NA	NA
666991	ADGRV1	chr5:90627715:CT:C	Imputed	0.82	36	0.432	1/696	NF	26	0.354	1/826	NF	10	0.622	1/359	NF	NA	NA	NA	NA
492977	ALG8	chr11:78119193:G:A	Imputed	0.91	30	0.406	1/835	NF	20	0.284	1/1074	NF	10	0.778	1/359	NF	NA	NA	NA	NA
559412	GATB	chr4:151719458:A:C	Imputed	0.82	30	0.915	1/835	NF	20	0.863	1/1074	NF	10	1	1/359	NF	NA	NA	NA	NA
1482179	RLBP1	chr15:89210406:TG:T	Imputed	1	24	0.54	1/1044	NF	14	0.418	1/1534	NF	10	0.733	1/359	NF	NA	NA	NA	NA
2128	ALG3	chr3:184248776:G:A	Imputed	1	17	0.475	1/1474	NF	7	1	1/3067	NF	10	0.533	1/359	NF	NA	NA	NA	NA
2734111	MTR	chr1:236808741:GA:G	Imputed	0.82	16	0.486	1/1566	NF	6	0.467	1/3579	NF	10	0.611	1/359	NF	NA	NA	NA	NA
6435	TSHR	chr14:81092547:C:G	Imputed	0.93	78	0.847	1/330	NF	67	0.854	1/330	NF	11	0.818	1/326	NF	NA	NA	NA	NA
521763	GFER	chr16:1985976:C:G	Imputed	1	77	0.626	1/325	NF	66	0.607	1/325	NF	11	0.733	1/326	NF	NA	NA	NA	NA
849753	MED17	chr11:93801950:C:T	Imputed	1	47	1	1/533	NF	36	1	1/596	NF	11	1	1/326	NF	NA	NA	NA	NA
56558	SLC17A5	chr6:73635384:GATTTCTTAATGATGA:G	Imputed	1	78	0.398	1/321	NF	66	0.368	1/325	NF	12	0.618	1/299	NF	NA	NA	NA	NA
436545	RNASET2	chr6:166929648:A:AC	Imputed	1	53	0.778	1/473	NF	41	0.709	1/524	NF	12	1	1/299	NF	NA	NA	NA	NA
39787	EARS2	chr16:23544677:G:A	Imputed	0.82	49	0.758	1/511	NF	37	0.785	1/580	NF	12	0.682	1/299	NF	NA	NA	NA	NA
16309	FMO3	chr1:171117317:C:T	Imputed	0.65	40	0.749	1/627	NF	28	0.729	1/767	NF	12	0.8	1/299	NF	NA	NA	NA	NA
2886078	XPNPEP3	chr22:40881838:C:T	Imputed	0.96	36	0.943	1/696	NF	24	0.92	1/895	NF	12	1	1/299	NF	NA	NA	NA	NA
177760	USH2A	chr1:215640723:G:A	Imputed	1	30	0.714	1/835	NF	18	0.658	1/1193	NF	12	0.8	1/299	NF	NA	NA	NA	NA
95519	ATP6V0A2	chr12:123744785:G:A	Imputed	1	25	0.96	1/1002	NF	13	0.924	1/1652	NF	12	1	1/299	NF	NA	NA	NA	NA
2570579	ADAMTS17	chr15:100048888:G:A	Imputed	0.82	21	0.579	1/1193	NF	9	0.556	1/2386	NF	12	0.582	1/299	NF	NA	NA	NA	NA
204285	HOGA1	chr10:97600168:G:T	Imputed	0.59	117	0.079	1/218	NF	104	0.081	1/211	NF	13	0.154	1/276	NF	NA	NA	NA	NA
93162	GALNS	chr16:88824838:T:C	Imputed	1	68	0.616	1/380	NF	55	0.57	1/405	NF	13	0.818	1/276	NF	NA	NA	NA	NA
418018	ARSB	chr5:78780550:T:A	Imputed	0.97	54	0.91	1/464	NF	41	0.893	1/524	NF	13	1	1/276	NF	NA	NA	NA	NA
2782825	TG	chr8:132908227:C:T	Imputed	1	27	0.969	1/928	NF	14	1	1/1534	NF	13	0.949	1/276	NF	NA	NA	NA	NA
21280	FLNB	chr3:58108461:C:T	Imputed	0.82	25	0.905	1/1002	NF	12	0.833	1/1789	NF	13	0.964	1/276	NF	NA	NA	NA	NA
212727	ABCA4	chr1:94060733:A:C	Imputed	0.62	68	0.787	1/369	NF	54	0.771	1/398	NF	14	0.901	1/256	NF	NA	NA	NA	NA
2736744	ATP8B1	chr18:57655337:G:A	Imputed	1	49	0.081	1/511	NF	35	0.057	1/613	NF	14	0.564	1/256	NF	NA	NA	NA	NA
2829029	FMO3	chr1:171116257:G:GA	Imputed	0.82	43	0.35	1/583	NF	29	0.22	1/740	NF	14	1	1/256	NF	NA	NA	NA	NA
224830	PGM3	chr6:83181808:C:G	Imputed	0.94	22	0.543	1/1139	NF	8	0.107	1/2684	NF	14	0.923	1/256	NF	NA	NA	NA	NA
5921	SCN4A	chr17:63941854:C:T	Imputed	0.91	19	0.556	1/1319	NF	5	0.4	1/4294	NF	14	1	1/256	NF	NA	NA	NA	NA
1361947	SLC25A13	chr7:96277281:G:A	Imputed	0.93	122	0.956	1/207	NF	107	0.961	1/203	NF	15	0.923	1/239	NF	NA	NA	NA	NA
2088	GCDH	chr19:12897818:G:A	Imputed	0.95	95	0.244	1/264	NF	80	0.275	1/268	NF	15	0.429	1/239	NF	NA	NA	NA	NA
100680	KPTN	chr19:47479918:G:GACCGACCACATCTGCAGA	Imputed	0.3	86	0.146	1/291	NF	71	0.117	1/302	NF	15	0.714	1/239	NF	NA	NA	NA	NA
265143	FBXL4	chr6:98875474:TCA:T	Imputed	0.92	68	0.213	1/369	NF	53	0.206	1/405	NF	15	0.725	1/239	NF	NA	NA	NA	NA
869383	ODAD4	chr17:41935345:TA:T	Imputed	0.82	65	0.901	1/386	NF	50	0.893	1/429	NF	15	0.943	1/239	NF	NA	NA	NA	NA
66987	RSPH1	chr21:42493049:C:A	Imputed	0.3	38	0.324	1/660	NF	23	0.332	1/934	NF	15	0.943	1/239	NF	NA	NA	NA	NA
7673	LIG4	chr13:108208829:G:A	Imputed	0.87	28	0.415	1/895	NF	13	0.462	1/1652	NF	15	0.657	1/239	NF	NA	NA	NA	NA
419813	MCOLN1	chr19:7526607:G:A	Imputed	1	31	0.591	1/808	NF	15	0.695	1/1431	NF	16	0.758	1/224	NF	NA	NA	NA	NA
14158	MPL	chr1:43338634:G:C	Imputed	0.75	119	0.558	1/211	NF	102	0.508	1/211	NF	17	0.882	1/211	NF	NA	NA	NA	NA
4089	SLC26A2	chr5:149980428:C:T	Imputed	0.55	113	0.165	1/222	NF	96	0.147	1/224	NF	17	0.3	1/211	NF	NA	NA	NA	NA
551374	ERCC6	chr10:49476312:T:C	Imputed	0.95	106	0.214	1/236	NF	89	0.152	1/241	NF	17	0.779	1/211	NF	NA	NA	NA	NA
212612	WFS1	chr4:6301483:ACTTCCT:A	Imputed	0.91	49	0.396	1/511	NF	32	0.342	1/671	NF	17	0.61	1/211	NF	NA	NA	NA	NA
2573834	ATAD1	chr10:87776320:C:G	Imputed	0.94	21	0.614	1/1193	NF	4	0	1/5368	NF	17	1	1/211	NF	NA	NA	NA	NA
2813373	SLA	chr8:133096238:G:A	Imputed	0.82	18	0.85	1/1392	NF	1	0	1/21472	NF	17	0.838	1/211	NF	NA	NA	NA	NA
189229	DUOX2	chr15:45101227:TGAAC:T	Imputed	0.62	277	0.056	1/90	NF	254	0.055	1/85	NF	23	0.119	1/156	NF	NA	NA	NA	NA
11929	MVK	chr12:109596515:G:A	Imputed	0.62	209	0.187	1/121	NF	185	0.218	1/117	NF	24	0.167	1/150	NF	NA	NA	NA	NA
42016	SPG7	chr16:89546737:C:T	Imputed	0.12	290	0.027	1/87	NF	265	0.025	1/82	NF	25	0.04	1/144	NF	NA	NA	NA	NA
430839	MYMK	chr9:133519002:G:T	Imputed	0.76	181	0.075	1/138	NF	156	0.073	1/138	NF	25	0.123	1/144	NF	NA	NA	NA	NA
454688	DNAH11	chr7:21687256:G:A	Imputed	1	49	0.293	1/511	NF	18	0.216	1/1193	NF	31	0.415	1/116	NF	NA	NA	NA	NA
2165	ANO5	chr11:22236206:G:T	Imputed	0.76	192	0.106	1/131	NF	153	0.095	1/140	NF	39	0.278	1/92	NF	NA	NA	NA	NA
29792	MITF	chr3:69964940:G:A	Imputed	0.63	315	0.08	1/80	NF	269	0.072	1/80	NF	46	0.264	1/78	NF	NA	NA	NA	NA
1421	MMACHC	chr1:45507544:T:TA	Imputed	0.84	235	0.316	1/107	NF	189	0.349	1/114	NF	46	0.379	1/78	NF	NA	NA	NA	NA
3626	MPO	chr17:58272835:G:A	Imputed	0.2	260	0.103	1/97	NF	210	0.089	1/103	NF	50	0.364	1/72	NF	NA	NA	NA	NA
374868	PADI3	chr1:17262194:T:A	Imputed	0.49	594	0.025	1/43	NF	533	0.021	1/41	NF	61	0.195	1/60	NF	NA	NA	NA	NA
16023	GNRHR	chr4:67754019:T:C	Imputed	0.42	338	0.101	1/76	NF	254	0.087	1/86	NF	84	0.321	1/45	NF	NA	NA	NA	NA
5294	MUTYH	chr1:45331556:C:T	Imputed	0.52	501	0.086	1/50	NF	405	0.086	1/54	NF	96	0.19	1/37	NF	NA	NA	NA	NA
93725	DHCR7	chr11:71435840:C:G	Imputed	0.41	480	0.081	1/52	NF	359	0.044	1/60	NF	121	0.466	1/30	NF	NA	NA	NA	NA
3632	MPO	chr17:58270865:T:G	Imputed	0.48	571	0.122	1/45	NF	410	0.077	1/53	NF	161	0.397	1/23	NF	NA	NA	NA	NA
CR: carrier rate, WGS: whole genome sequencing, NF: not founder, F: founder, *: 4 review articles mentionned in the manuscript
References
Ambalavanan, A. et al. De novo variants in sporadic cases of childhood onset schizophrenia. Eur J Hum Genet 24, 944–948 (2016).
Bchetnia, M. et al. Genetic burden linked to founder effects in Saguenay-Lac-Saint-Jean illustrates the importance of genetic screening test availability. J Med Genet 58, 653–665 (2021).
Boissel S, et al. Genomic study of severe fetal anomalies and discovery of GREB1L mutations in renal agenesis. Genet Med [Internet]. 2018 Jul 1 [cited 2025 Feb 10];20(7):745–53.
Brown, S. J. et al. Loss-of-function variants in the filaggrin gene are a significant risk factor for peanut allergy. J Allergy Clin Immunol 127, 661–667 (2011).
Chan, E. M. et al. Mutations in NHLRC1 cause progressive myoclonus epilepsy. Nat Genet 35, 125–127 (2003).
Chetaille, P. et al. Mutations in SGOL1 cause a novel cohesinopathy affecting heart and gut rhythm. Nat Genet 46, 1245–1249 (2014).
Coussa, R. G. et al. Genotype and Phenotype Studies in Autosomal Dominant Retinitis Pigmentosa (adRP) of the French Canadian Founder Population. Invest Ophthalmol Vis Sci 56, 8297–8305 (2015).
Cruz Marino, T. et al. Portrait of autosomal recessive diseases in the French-Canadian founder population of Saguenay-Lac-Saint-Jean. Am J Med Genet A 191, 1145–1163 (2023).
Cruz Marino, T. et al. First glance at the molecular etiology of hearing loss in French-Canadian families from Saguenay-Lac-Saint-Jean’s founder population. Hum Genet 141, 607–622 (2022).
Dupré, N. et al. Clinical, electrophysiologic, and genetic study of non-dystrophic myotonia in French-Canadians. Neuromuscul Disord 19, 330–334 (2009).
Ebermann, I. et al. PDZD7 is a modifier of retinal disease and a contributor to digenic Usher syndrome. J Clin Invest 120, 1812–1823 (2010).
Haj Salem, I. et al. Genetic and Epidemiological Study of Adult Ataxia and Spastic Paraplegia in Eastern Quebec. Can J Neurol Sci 48, 655–665 (2021).
Kitzler, T. M., Kachurina, N., Bitzan, M. M., Torban, E. & Goodyer, P. R. Use of genomic and functional analysis to characterize patients with steroid-resistant nephrotic syndrome. Pediatr Nephrol 33, 1741–1750 (2018).
La Piana, R. et al. Spastic paraparesis and marked improvement of leukoencephalopathy in Aicardi-Goutières syndrome. Neuropediatrics 45, 406–410 (2014).
Laberge, A. M. et al. Population history and its impact on medical genetics in Quebec. Clin Genet (2005) doi:10.1111/j.1399-0004.2005.00497.x.
Müller, J. S. et al. Phenotypical spectrum of DOK7 mutations in congenital myasthenic syndromes. Brain 130, 1497–1506 (2007).
Scriver, C. R. Human Genetics : Lessons from Quebec Populations. Annual Review of Genomics and Human Genetics (2001) doi:10.1146/annurev.genom.2.1.69.
Srour, M. et al. DOK7 mutations presenting as a proximal myopathy in French Canadians. Neuromuscul Disord 20, 453–457 (2010).
Srour, M. et al. Mutations in C5ORF42 cause Joubert syndrome in the French Canadian population. Am J Hum Genet 90, 693–700 (2012).
